# Supplementary material for: LncRNA ZNNT1 induces p53 degradation by interfering with the interaction between p53 and the SART3-USP15 complex
Source: PNAS Nexus. 2023 Jul 4;2(7):pgad220. doi: 10.1093/pnasnexus/pgad220 (PMC10337854; doi:10.1093/pnasnexus/pgad220)
Supplement: pgad220_Supplementary_Data [file pgad220_supplementary_data.zip]

Archive with 11 entries (11 files):
- PNASNEXUS-PNASNEXUS-2023-00290R-s10.xlsx
- PNASNEXUS-PNASNEXUS-2023-00290R-s11.docx
- PNASNEXUS-PNASNEXUS-2023-00290R-s01.xlsx
- PNASNEXUS-PNASNEXUS-2023-00290R-s02.xlsx
- PNASNEXUS-PNASNEXUS-2023-00290R-s03.xlsx
- PNASNEXUS-PNASNEXUS-2023-00290R-s04.xlsx
- PNASNEXUS-PNASNEXUS-2023-00290R-s05.xlsx
- PNASNEXUS-PNASNEXUS-2023-00290R-s06.xlsx
- PNASNEXUS-PNASNEXUS-2023-00290R-s07.xlsx
- PNASNEXUS-PNASNEXUS-2023-00290R-s08.xlsx
- PNASNEXUS-PNASNEXUS-2023-00290R-s09.xlsx
