# Supplementary material for: LncRNA ZNNT1 induces p53 degradation by interfering with the interaction between p53 and the SART3-USP15 complex
Source: PNAS Nexus. 2023 Jul 4;2(7):pgad220. doi: 10.1093/pnasnexus/pgad220 (PMC10337854; doi:10.1093/pnasnexus/pgad220)
Supplement: pgad220_Supplementary_Data [file pgad220_supplementary_data.zip › PNASNEXUS-PNASNEXUS-2023-00290R-s10.xlsx]

## Sheet: Table S10
Table S10 Primers for plasmids.
ZNNT1
ZNNT1-1	Fw	aaaggatccCCCCATCTCTACTAAAAATACAAAATTAGG
ZNNT1-611	Fw	aaaggatccGAACAAGAACATCAATCTTT
ZNNT1-3435	Rev	aaactcgagTTCATCAAAGGAAATGATTTTTATT
ZNNT1-1010	Rev	AAACTCGAGGTGGCCCCTGCTTTCGAG
ZNNT1-1011	Fw	AAAGGATCCACCTTCATCCTTGTTTTCC
ZNNT1-1410	Rev	AAACTCGAGTGTATCAACAACTTCAATG
ZNNT1-1411	Fw	AAAGGATCCAATGTTGAACAGGAGAAAAACC
ZNNT1-1810	Rev	AAACTCGAGTTCACCAGCCTAGAAAGAG
ZNNT1-1811	Fw	AAAGGATCCATATTTGCAGAATGAGTAG
ZNNT1-2245	Rev	AAACTCGAGTGCACACCACCACACATGG
ZNNT1-2246	Fw	AAAGGATCCCCTATAGTCCCAGCTACTC
ZNNT1-2631	Rev	AAACTCGAGAGCTCCCTCTTCTAGAGC
ZNNT1-2632	Fw	AAAGGATCCGATTAATTAGTTATATCTCAGG
ZNNT1-3026	Rev	AAACTCGAGCGCATATACCAGCTGACAC
ZNNT1-3027	Fw	AAAGGATCCTCTGTCAGAAGGCAGCTGG
T3Pro_ZNNT1_1811	Fw	aaaaattaaccctcactaaagggATATTTGCAGAATGAGTAGG
ZNNT1_2010	Rev	GGAGCGGTCATCCTGAGCTT
T3Pro_ZNNT1_1961	Fw	aaaaattaaccctcactaaagggAGCCCTCCTCAACACAAGGC
ZNNT1_2160	Rev	GCTTCAAGCTATCCTCCAGC
T3Pro_ZNNT1_2111	Fw	aaaaattaaccctcactaaagggTCTGTAATCCAAGCACTTTG
ZNNT1_2245	Rev	TGCACACCACCACACATGGT
T3Pro_ZNNT1_1961	Fw	aaaaattaaccctcactaaagggAGCCCTCCTCAACACAAGGC
ZNNT1_2020	Rev	GATGAGAACTGGAGCGGTCA
T3Pro_ZNNT1_2006	Fw	aaaaattaaccctcactaaagggGCTCCAGTTCTCATCATCTC
ZNNT1_2066	Rev	GTGGTACGTCTAGTTCTCTT
T3Pro_ZNNT1_2051	Fw	aaaaattaaccctcactaaagggAACTAGACGTACCACCCAGT
ZNNT1_2110	Rev	TGTGAGTCACTGCACCTGGC
T3Pro_ZNNT1_2101	Fw	aaaaattaaccctcactaaagggGTGACTCACATCTGTAATCC
ZNNT1_2160	Rev	GCTTCAAGCTATCCTCCAGC
SART3
SART3	Fw	aaagaattcATGGCGACTGCGGCCGAAAC
SART3	Rev	aaactcgagTCACTTTCTCAGAAACAGCT
SART3-del1	Fw	GATGCTGTCCTTGCTGCTGTC
SART3-del1	Rev	CCCTGTGTGGATAAGAGCAAAAAC
SART3-del2	Fw	GTGTTTCTCTAGGGAAGTGCTG
SART3-del2	Rev	ATCAGCAACCCTCCTCAGAG
USP15
USP15	Fw	aaaaagcttATGGCGGAAGGCGGAGCGGCGGATCTGGAC
USP15	Rev	aaatctagaTTAGTTAGTGTGCATACAGTTTTCATTTTCT
