# Supplementary material for: LncRNA ZNNT1 induces p53 degradation by interfering with the interaction between p53 and the SART3-USP15 complex
Source: PNAS Nexus. 2023 Jul 4;2(7):pgad220. doi: 10.1093/pnasnexus/pgad220 (PMC10337854; doi:10.1093/pnasnexus/pgad220)
Supplement: pgad220_Supplementary_Data [file pgad220_supplementary_data.zip › PNASNEXUS-PNASNEXUS-2023-00290R-s01.xlsx]

## Sheet: Table S1
Table S1 RNAseq analysis with fRNADB of CCSC#P and CCSC#11 cells.
Gene_Symbol	Locus	FPKM		log2(fold_change)	p-value
		#P	#11
AB040935	chr9:131174044-131198079	10.4591	9.4214	-0.150739	0.7014
AB073602	chr17:74553856-74561429	95.7467	81.1289	-0.239007	0.51975
AF007835	chr1:207191745-207192244	366.544	259.775	-0.496721	0.26365
AF015521	chr11:1151579-1258378	1.52144	1.16435	-0.385907	1
AF035317	chr8:110975874-110977604	9.47132	25.6812	1.43908	0.0441
AF038199	chr3:160212795-160213904	117.388	82.3834	-0.510862	0.2648
AF052107	chr2:8992824-8994376	182.604	217.299	0.250969	0.53195
AF052160	chr3:16349798-16351028	20.7815	27.6009	0.409416	0.5104
AF056438	chr5:10342924-10343235	0	0	0	1
AF070565	chrX:67233313-67234743	5.98042	4.66486	-0.358412	1
AF070579	chr3:179058109-179059674	0.887873	3.4716	1.96718	1
AF070595	chr9:80034562-80036457	82.0973	77.2777	-0.0872821	0.84135
AF070628	chr18:77853497-77854966	0	2.05981	inf	1
AF070632	chr1:112313294-112315191	1.24483	12.3533	3.31087	0.1084
AF073924	chr4:9756670-9757378	0	0	0	1
AF075027	chr2:36581892-36582257	150.007	81.2566	-0.884473	0.1465
AF075028	chr3:180699980-180700537	19.6658	9.85868	-0.996223	0.44725
AF075036	chr19:9649408-9650405	11.9907	21.4859	0.841482	0.2052
AF075081	chr1:182807130-182807722	7.1859	3.84489	-0.902226	1
AF075112	chr17:80338988-80340511	2.15797	6.35623	1.5585	0.1098
AF085351	chr2:37068325-37068531	0	74.8653	inf	0.04475
AF085831	chr18:28638811-28639359	38.3629	26.5094	-0.533205	0.4915
AF085853	chr1:113400130-113400681	10.6003	7.94349	-0.416263	0.6839
AF085872	chrX:100882857-100883508	4.95532	5.07371	0.0340638	1
AF085877	chr11:65337132-65337744	10.8109	6.99647	-0.627783	0.5447
AF085895	chr2:135939903-135940471	5.00932	3.84726	-0.380787	1
AF085985	chr2:73988395-73988908	0	9.13877	inf	1
AF086044	chr12:121625358-121625834	0	2.45816	inf	1
AF086093	chr14:91724642-91725345	2.67898	0	#NAME?	1
AF086098	chr2:231916754-231917348	0	1.28996	inf	1
AF086125	chr16:66875335-66887351	0.134002	0.249532	0.89697	1
AF086143	chr22:29196696-29197211	0	1.25887	inf	1
AF086148	chr16:89298617-89299043	34.8734	68.6923	0.978022	0.17605
AF086154	chr10:134325131-134331695	0.285738	0.521824	0.868872	1
AF086164	chr2:201691497-201692048	97.8431	79.5423	-0.298748	0.5972
AF086196	chrX:46464752-46465404	165.936	84.3878	-0.975524	0.05245
AF086240	chr18:44383189-44383857	5.74549	7.09182	0.303727	1
AF086260	chr1:226281163-226281673	0	4.1377	inf	1
AF086278	chr2:144695639-144696173	6.9352	1.70725	-2.02227	1
AF086295	chr5:122844430-122844881	0	1.72782	inf	1
AF086310	chr4:76007137-76007705	92.1467	113.711	0.303369	0.55375
AF086325	chr19:44971328-44972013	3.75235	6.97766	0.89495	1
AF086375	chr8:81454719-81455329	5.21998	10.5044	1.00888	1
AF086424	chr7:39622403-39622929	13.3927	7.85719	-0.769356	0.51905
AF086429	chr8:101925478-101926002	2.5256	9.313	1.88262	1
AF086443	chr16:31460857-31464814	77.3116	85.5259	0.145678	0.7117
AF086444	chr11:94292183-94292530	13.6757	0	#NAME?	1
AF086453	chr17:26865333-26865917	3.93698	4.59389	0.222625	1
AF086464	chr1:110828996-110881793	27.1319	35.0272	0.368485	0.72985
AF086474	chr12:76965096-76965587	4.10766	0	#NAME?	1
AF086476	chr17:29351202-29359585	0.662423	0.516335	-0.359446	1
AF086477	chrX:99928326-99928916	4.80853	5.20093	0.113173	1
AF086502	chr11:46698078-46698679	0.824114	0	#NAME?	1
AF086509	chr1:110828996-110881793	0	6.32156	inf	1
AF087978	chr5:92929722-92930313	2.22147	0	#NAME?	1
AF087985	chr19:40526291-40526947	2.43489	3.71049	0.607756	1
AF088007	chr10:6628185-6628875	13.5291	6.14846	-1.13777	0.31325
AF088010	chr16:19077312-19078016	0	0.606773	inf	1
AF088021	chr3:51698596-51699165	143.333	110.335	-0.377476	0.4146
AF088025	chr4:152328664-152329301	23.8904	20.7415	-0.20391	0.78575
AF088026	chr1:173832385-173833079	33.8946	1.77593	-4.25441	1
AF088033	chr8:67540723-67541175	25.0949	13.8614	-0.856324	0.4192
AF088035	chr1:161929296-161929913	180.677	140.919	-0.358539	0.42715
AF088044	chr1:206677280-206677788	10.5753	1.62492	-2.70226	0.09805
AF088045	chr12:68074919-68075470	0	3.33926	inf	1
AF091526	chr13:20768550-20770144	0.606883	0.474798	-0.354103	1
AF098968	chr16:3178830-3184883	18.4427	17.4564	-0.0792938	0.85875
AF113008	chr8:56979853-56987059	289.931	360.952	0.316099	0.3681
AF113692	chr19:57804450-57805837	41.6566	21.6545	-0.943875	0.078
AF116622	chr2:24749080-24749583	3.26282	0	#NAME?	1
AF130850	chr22:18958141-19018742	0	1.88831	inf	1
AF131757	chr18:34814088-34816205	3.0185	0.776515	-1.95875	1
AF131786	chr7:42940871-42942239	1.8812	2.16026	0.199551	1
AF131788	chr8:54301261-54303432	0	0.38977	inf	1
AF131822	chr5:43067347-43069154	8.27654	11.636	0.491498	0.4402
AF131843	chr18:39661837-39663348	40.3008	44.4617	0.141754	0.7784
AF143325	chr6:7540683-7541558	20.7351	27.029	0.382433	1
AF143331	chr11:121061480-121062195	3.48423	2.71135	-0.361829	1
AF143872	chr1:151097096-151098017	99.4778	86.1216	-0.207998	0.66415
AF147383	chr15:35292102-35292471	0	0	0	1
AF147387	chr17:18171495-18172141	1.7026	1.33497	-0.350934	1
AF148950	chr1:995116-1002363	34.4715	42.1643	0.290619	0.7092
AF195420	chr4:183164583-183594347	2.25827	1.77705	-0.345732	1
AF242771	chr12:65089970-65090330	1833.55	1312.83	-0.481956	0.2387
AF251188	chr5:365717-764229	5.18485	6.89605	0.411467	1
AF272890	chr10:115805528-115808565	12.2252	12.4615	0.0276257	0.969
AF277398	chr22:17737751-17747623	0.310218	0.743857	1.26175	1
AF311308	chr5:180237296-180238384	11.9494	18.7128	0.647083	0.27695
AF339771	chr13:99740072-99740877	13.3556	16.4564	0.301206	0.6747
AF339799	chr13:99229497-99231089	2.46805	5.39211	1.12748	1
AF426268	chr21:46654266-46678645	0.0311225	0.0488396	0.650091	1
AF426412	chr8:141533093-141536260	166.372	146.541	-0.183112	0.88245
AF508908	chr1:185624133-185626300	0	0.440731	inf	1
AF527735	chr16:819118-819443	44.0437	9.05853	-2.28159	0.19455
AF539739	chr4:6694795-6698897	177.046	76.5224	-1.21017	0.0017
AJ011409	chr21:40394925-40395761	0	1.12137	inf	1
AJ227874	chr11:126210852-126225431	27.1912	58.262	1.09942	0.7195
AJ238554	chr17:43669986-43670735	7.67669	11.4183	0.572795	1
AJ242730	chr1:33832893-33896615	0.913323	1.04033	0.18784	1
AJ293393	chr12:98943553-98943953	3717.14	3101.05	-0.261438	0.487
AJ420536	chr6:83078979-83080544	34.6465	19.7331	-0.812096	0.1665
AJ420543	chr6:136656852-136663354	43.5022	48.2016	0.14799	0.7102
AJ420566	chr6:2399240-2483413	0.492904	1.5119	1.61698	1
AJ421679	chr1:234768752-234770526	0	0.196275	inf	1
AJ550616	chr17:1957447-1960011	0.256582	0	#NAME?	1
AJ607399	chr3:174156362-174455536	0.3324	0.87818	1.40159	1
AK000028	chr4:102268936-102270039	22.8946	23.4033	0.0317034	0.963
AK000205	chr13:28535055-28535833	162.362	171.69	0.0805976	0.84925
AK000776	chr1:64645310-64647177	25.6223	9.959	-1.36333	0.0415
AK001007	chr5:125832579-125834296	4.66837	4.05563	-0.202993	1
AK001279	chr7:47994950-47996911	79.1635	61.7193	-0.359113	0.4065
AK001432	chr11:13001081-13011095	0.288031	0.589684	1.03372	1
AK001864	chr2:192018843-192020796	0.527482	0.396262	-0.41267	1
AK001910	chr5:115365619-115367620	0	0.428331	inf	1
AK002023	chr18:77437286-77439358	35.654	56.6574	0.668201	0.13745
AK021443	chr10:96372043-96373661	400.88	350.817	-0.192451	0.6222
AK021510	chr3:178953577-178955289	88.7798	64.6479	-0.457628	0.31655
AK021606	chr3:30739152-30740837	13.5224	8.67066	-0.64114	0.3524
AK021632	chr2:197851389-197853327	17.1397	29.4369	0.780286	0.17195
AK022210	chr1:111973667-111975690	13.1537	16.1163	0.293043	0.6032
AK022247	chr17:75975718-75978584	0.652415	1.24607	0.933526	1
AK022848	chr11:89926781-89931288	58.1161	47.7615	-0.283089	0.54355
AK022898	chr1:91295103-91317175	5.11837	6.90408	0.431766	1
AK022971	chr8:70579283-70582549	0	0.565373	inf	1
AK023040	chr19:23437859-23457032	26.9389	31.5346	0.227247	0.54455
AK023086	chr1:224645507-224648396	0.639812	2.74924	2.10331	1
AK023178	chr5:365717-764229	62.7848	85.1884	0.440242	1
AK023363	chr1:185261515-185263504	8.66409	2.35505	-1.87929	1
AK023371	chr3:63989697-63999309	15.8171	13.5435	-0.223885	0.7883
AK023464	chr12:46782638-46785909	3.24772	6.22778	0.939293	1
AK023584	chr6:125405211-125407484	8.34372	0	#NAME?	1
AK023614	chr20:39609352-39654015	0.15186	0.0880097	-0.787007	1
AK023640	chr8:79640607-79642045	0.00154639	0.00172272	0.155785	1
AK023647	chr21:42651025-42654455	19.3728	22.4767	0.214402	0.63515
AK023784	chr16:50671503-50674651	83.6874	233.374	1.47956	5e-05
AK023809	chr1:147751405-147763966	0.13944	0.0530531	-1.39413	1
AK023856	chr2:61368912-61372085	0	0.236561	inf	1
AK023940	chr2:47004923-47007384	1.99256	1.53173	-0.37946	1
AK023946	chr8:6475995-6506328	6.94329	3.90009	-0.832111	1
AK024119	chr19:42656720-42661675	0.122264	0.186127	0.606287	1
AK024231	chr17:42023508-42027711	0.188257	0	#NAME?	1
AK024243	chr7:149596-154868	0.599037	0.474818	-0.335269	1
AK024254	chr2:241522166-241525733	9.2692	12.7796	0.463326	0.34825
AK024304	chr11:45249367-45256659	4.25796	6.0731	0.512272	1
AK024584	chr14:52753176-52754678	7.59603	3.21924	-1.23853	1
AK024621	chr1:89488179-89515726	0	0	0	1
AK024736	chr6:43963459-44045689	0.231914	0.1499	-0.629589	1
AK024898	chr9:19453374-19455169	50.9406	47.672	-0.0956751	0.8332
AK024927	chr6:54808167-54809895	108.205	118.296	0.128625	0.75815
AK024944	chr1:205578843-205581144	353.748	233.56	-0.598929	0.1179
AK024998	chr6:86096938-86099904	4.65475	4.35946	-0.0945541	1
AK025166	chr10:98753747-98755711	140.793	129.684	-0.118566	0.76925
AK025209	chr14:74429932-74431758	52.2994	52.4163	0.0032231	1
AK025239	chr17:46694457-46699890	361.933	296.553	-0.287432	0.3993
AK025305	chr3:141331748-141334185	144.258	144.573	0.00314775	0.99485
AK025650	chr9:129986889-130003574	2.0723	2.61042	0.333049	1
AK025673	chr17:53246185-53248153	14.9303	15.3405	0.0391004	0.95775
AK025702	chr8:38127216-38129627	206.251	177.479	-0.216753	0.5765
AK025743	chr8:37455011-37457376	1.60631	3.73928	1.219	1
AK026192	chr4:110967005-110968478	42.9788	41.3728	-0.0549444	0.9086
AK026195	chr10:90775592-90776814	7.2798	8.68507	0.254638	1
AK026199	chr18:33296333-33297940	3.1444	1.91872	-0.712646	1
AK026206	chr3:45719658-45730374	49.597	42.3055	-0.229408	0.5533
AK026213	chr1:160231526-160234230	27.8426	25.8507	-0.107089	0.81415
AK026280	chr11:8697284-8698858	1.54135	9.54588	2.63069	1
AK026340	chr15:72766176-72767509	133.906	118.807	-0.172597	0.67275
AK026452	chr3:20429740-20432054	0	0.408353	inf	1
AK026512	chrX:103172005-103174131	0.396535	3.41851	3.10785	1
AK026523	chr17:79668353-79670330	78.953	87.2042	0.143402	1
AK026586	chr2:218150-264392	26.9059	31.951	0.24794	0.4916
AK026659	chr3:152557178-152559228	66.5169	32.837	-1.0184	0.03235
AK026706	chr5:180682148-180684315	97.7274	154.189	0.657863	0.10575
AK026713	chr3:134066131-134068075	1.66009	0.864469	-0.941372	1
AK026716	chrX:47783117-47785022	30.6669	31.4023	0.0341867	0.9367
AK026718	chr5:122168050-122170224	32.9225	43.4739	0.401077	0.40805
AK026731	chr18:66879513-66881584	0	0	0	1
AK026734	chr2:187219300-187221500	1.41822	3.34472	1.2378	1
AK026750	chr8:142363506-142365465	2.72057	0.265532	-3.35695	1
AK026966	chr1:65695310-65697818	52.1655	1.47748	-5.14189	0.0443
AK027155	chr3:14389950-14394068	0.573937	1.19363	1.05639	1
AK027477	chr2:237949128-237993489	1.93678	2.63279	0.442935	1
AK027541	chr2:162101249-162105559	26.3306	45.8524	0.800258	0.0594
AK054573	chr17:58741953-58743635	10.1838	12.8431	0.334707	0.59575
AK054607	chr12:93936239-93965544	35.1421	25.6983	-0.451527	0.22705
AK054637	chr20:57090434-57194946	0.165104	0.15273	-0.112392	1
AK054653	chr5:180211776-180214630	4.10738	3.2754	-0.326544	1
AK054758	chr22:30671203-30672940	0.47638	1.1277	1.24319	1
AK054761	chr17:21359824-21363527	0.623053	0	#NAME?	1
AK054772	chr20:10382256-10384178	4.18229	2.75709	-0.601145	1
AK054776	chr7:86738854-86740598	0	0.579758	inf	1
AK054880	chr7:23140846-23145322	1.54109	3.18912	1.0492	1
AK054902	chr1:40722099-40723639	79.1419	104.054	0.394814	0.3647
AK054948	chr6:166801623-166803408	2.78023	2.60601	-0.0933591	1
AK055008	chr14:62268430-62270352	0	0.569544	inf	1
AK055026	chr3:99898410-99900574	5.16565	5.38484	0.0599549	1
AK055027	chr6:80283593-80285247	3.48288	11.0576	1.66669	0.08225
AK055062	chr12:89404902-89413469	0	0.109938	inf	1
AK055078	chr9:138898384-138900389	201.975	182.174	-0.14886	0.6973
AK055150	chr1:59250831-59366668	0.307512	0.320201	0.0583358	1
AK055272	chr16:89112579-89119373	1.7736	1.93316	0.124281	1
AK055419	chr7:130121333-130124233	0.65724	0.754986	0.20003	1
AK055423	chr7:96594855-96596962	31.4202	29.2806	-0.101746	0.8304
AK055468	chr11:59570201-59573350	51.4642	71.0144	0.464543	0.2576
AK055475	chr22:37735623-37781323	4.48038	3.52706	-0.345156	1
AK055570	chr6:169773775-169788480	0.496945	0.906716	0.867565	1
AK055655	chr3:44708903-44710855	37.8547	39.4314	0.058873	0.89655
AK055712	chr12:107347812-107349275	9.93329	15.96	0.684117	0.29785
AK055723	chr12:48121933-48124381	2.01708	1.83533	-0.136234	1
AK055739	chr1:180914569-180917599	3.48824	1.09364	-1.67336	1
AK055795	chr1:165880632-166059452	1.02592	0.811964	-0.337438	1
AK055831	chr3:72200407-72223483	0.372124	0.25829	-0.52679	1
AK055897	chr10:29723167-29725346	5.89575	5.71921	-0.0438588	1
AK055918	chr2:28607275-28617539	6.49641	5.20804	-0.318902	1
AK055939	chr5:32173501-32175377	35.5156	31.3018	-0.182209	0.6891
AK056076	chr12:96883384-96934745	0.021328	0.0332107	0.638899	1
AK056078	chr9:116381507-116384914	0	0.370408	inf	1
AK056098	chr20:56285238-56287808	0.00399255	0.00375062	-0.0901839	1
AK056102	chr8:48171253-48173385	1.22037	1.2863	0.0759076	1
AK056104	chr21:35269910-35272163	4.37336	5.51268	0.334012	1
AK056105	chrX:43036242-43085847	0.0649252	0.100244	0.626668	1
AK056136	chr2:182819222-182994893	0	1.17189	inf	1
AK056155	chr1:181028570-181031073	6.60912	8.06268	0.286802	1
AK056182	chr13:41707074-41810822	9.67542	10.3849	0.10209	0.7773
AK056198	chr5:10438174-10440499	10.4597	7.20044	-0.538689	0.40885
AK056229	chr17:70067183-70233344	23.7286	29.1007	0.294423	0.3813
AK056236	chr6:36819836-36822439	14.063	18.1034	0.364357	0.45805
AK056250	chr1:155201062-155203428	66.3078	54.9671	-0.270609	0.50965
AK056318	chr17:39705857-39710747	0	0.118267	inf	1
AK056358	chr9:114795825-114798590	41.1871	32.7309	-0.331542	0.4476
AK056376	chr15:74209941-74220589	3.67373	2.05245	-0.839901	1
AK056386	chr3:140290547-140294071	0	0.179668	inf	1
AK056401	chr3:156465136-156534802	6.74028	6.93568	0.0412293	1
AK056407	chr9:77567884-77612298	0	0	0	1
AK056431	chr1:152285934-152338051	0.338283	0.328321	-0.0431279	1
AK056507	chr13:50656306-51228211	0	0	0	1
AK056547	chr2:101768121-101771872	4.3803	6.25781	0.51463	1
AK056606	chr15:57151865-57209846	0.378465	0.732455	0.95258	1
AK056630	chr7:99637172-99639311	319.113	457.299	0.519069	0.16655
AK056689	chr13:74805593-74834113	0	0.114591	inf	1
AK056703	chr10:11891611-11936699	18.9461	14.5167	-0.384189	0.2886
AK056724	chr17:3710046-3712148	138.798	154.951	0.158821	0.68965
AK056793	chr15:69689242-69707368	57.5206	41.8557	-0.458654	0.2148
AK056882	chr9:85594504-85597351	261.611	221.746	-0.238518	0.5355
AK056897	chr8:54427730-54436491	2.19351	6.69326	1.60947	1
AK056941	chr17:41437408-41438729	52.8153	55.7181	0.0771916	0.8723
AK056963	chr1:214522046-214523573	209.615	266.662	0.347271	0.46585
AK056982	chr11:10905705-10920824	0.195242	0.448183	1.19882	1
AK056995	chr11:58394907-58396001	13.683	8.97662	-0.608138	0.41075
AK057037	chr7:121943711-121950131	1.45148	0.618009	-1.23183	1
AK057076	chr16:30784852-30787354	157.531	153.72	-0.0353364	0.92645
AK057093	chr11:67819099-67821228	162.41	167.967	0.0485356	0.90295
AK057130	chr10:7200571-7203727	0	0.461228	inf	1
AK057260	chr2:74423830-74425683	1.43638	0	#NAME?	1
AK057313	chr2:120436774-120481191	6.01251	5.79347	-0.05354	1
AK057376	chr2:239419330-239463695	0.362856	0.615609	0.762619	1
AK057379	chr7:25632970-25702673	0.0588342	0.0113798	-2.37018	1
AK057443	chr22:26908502-26910531	38.8385	30.5005	-0.348653	0.46355
AK057455	chr4:125421096-125479589	0.0211481	0	#NAME?	1
AK057490	chr6:143287560-143358719	0.0296507	0.0913154	1.62279	1
AK057525	chr21:45905453-45911022	0.615581	0.704117	0.193866	1
AK057598	chr3:107755564-107757292	3.23422	1.98447	-0.704661	1
AK057625	chr15:42184990-42188133	0.668848	0.697747	0.061026	1
AK057710	chr2:53889615-53891963	12.632	14.5778	0.206693	0.72935
AK057721	chr6:122757933-122760368	98.9702	65.3471	-0.598871	0.1596
AK057759	chr5:43061496-43062222	0	3.73127	inf	1
AK057760	chr2:32092895-32236105	3.13134	3.02408	-0.0502834	1
AK057765	chr13:20666770-20668283	0.709886	0.55986	-0.34252	1
AK057770	chr7:95747958-95749307	0.694861	0.542353	-0.357493	1
AK057914	chr19:44750630-44752527	2.99338	9.04101	1.59471	1
AK057939	chr11:59520487-59522448	5.16346	13.5342	1.3902	0.04425
AK057971	chr15:69588683-69591102	1.62861	3.82555	1.23203	1
AK057998	chr8:95649512-95651695	9.54767	10.8647	0.186427	0.7523
AK058000	chr2:105950483-105953932	33.1983	32.3125	-0.0390172	0.9282
AK058075	chr22:50226263-50231434	0.179823	0.422621	1.23279	1
AK058146	chr11:6384028-6386492	0.342499	0.262138	-0.385773	1
AK074371	chr12:117147982-117150681	12.3123	12.3482	0.00419954	0.973
AK074776	chr4:6672455-6675065	3.9381	5.92181	0.588539	1
AK075052	chr8:125485050-125486817	24.7554	18.9157	-0.388158	0.4764
AK090553	chr19:44501047-44506988	4.58504	10.1409	1.14518	0.03995
AK090573	chrX:79927171-79929717	122.433	99.0254	-0.306128	0.4558
AK090593	chr7:1200127-1205594	26.6295	28.8501	0.115554	0.78365
AK090603	chr18:36786887-37380282	1.39567	1.54019	0.142153	1
AK090613	chr11:9776316-9832725	2.2262	1.23054	-0.855288	1
AK090658	chr7:44406738-44408891	0	0.338954	inf	1
AK090676	chr19:57056934-57078780	0.0232582	0.0679157	1.546	1
AK090696	chr16:90071280-90111282	28.9018	30.148	0.0609035	0.91295
AK090760	chr2:223431623-223434438	9.53604	11.5802	0.2802	0.624
AK090781	chr8:105490766-105493030	1.39986	0.717435	-0.964358	1
AK090797	chr17:53248165-53250992	6.5967	6.37073	-0.0502859	1
AK090802	chr18:44632316-44634433	77.2325	99.6497	0.367658	0.36985
AK090883	chr1:179891689-179894128	12.5123	7.34289	-0.768932	0.22335
AK090885	chr17:56402810-56430647	77.0764	92.6665	0.265759	0.4356
AK090966	chr9:102563426-102565322	1.9378	7.53849	1.95986	1
AK091000	chr2:131588550-131594567	2.48925	2.13441	-0.22188	1
AK091052	chr11:35835881-35839556	14.0427	13.8189	-0.0231781	0.96935
AK091251	chr15:40075106-40077815	7.22069	10.1719	0.494378	0.42155
AK091265	chr3:193558616-193561813	5.99277	8.30633	0.470989	0.42115
AK091319	chrX:102851535-102853832	1.08403	2.90302	1.42115	1
AK091337	chr17:17093700-17095957	302.787	277.483	-0.125904	0.73915
AK091365	chr6:97753512-98156726	0.0612447	0.0664372	0.117405	1
AK091489	chr17:48830416-48833574	61.3196	97.6544	0.671336	0.1028
AK091499	chr1:15912630-15930121	0.537359	0.575365	0.0985912	1
AK091566	chr1:33607471-33608831	11.0273	7.57324	-0.542097	0.4193
AK091677	chr11:86145965-86148324	13.5519	12.2237	-0.148814	0.7908
AK092053	chr13:114629488-114631817	0.317891	0.24792	-0.358655	1
AK092055	chr8:49464126-49611069	0.00650212	0.00506209	-0.361176	1
AK092114	chr18:14183939-14189106	6.47979	8.35228	0.366223	1
AK092130	chr3:14240059-14242620	31.688	35.3882	0.159334	0.72325
AK092185	chr11:82686478-82688475	11.1373	11.4324	0.0377185	1
AK092199	chr13:42535304-42555700	0.348324	0.45879	0.397403	1
AK092202	chr22:46937391-46944093	1.10088	1.45732	0.404664	1
AK092218	chr17:5302504-5389487	34.5429	39.2427	0.184035	0.9233
AK092451	chr6:4135659-4157619	0.17574	0.471605	1.42414	1
AK092456	chr3:111852269-111854205	17.343	11.2343	-0.626445	0.27225
AK092457	chr2:71916292-71918581	0	0.614909	inf	1
AK092468	chr3:125581416-125606178	1.21923	1.73977	0.512919	1
AK092482	chr5:76723251-76725632	46.9586	40.3414	-0.219127	0.62765
AK092560	chr6:160119780-160122434	5.96148	4.08414	-0.545638	1
AK092563	chr8:27558710-27561306	2.29135	2.7909	0.284532	1
AK092622	chr2:38787214-38789656	14.3273	25.7431	0.845416	0.1219
AK092769	chr1:61542790-61544920	1.0522	3.25267	1.62821	1
AK092827	chr11:82896840-82898078	6.84331	13.0797	0.934559	0.27845
AK092875	chr17:36858704-36860997	8.47334	15.633	0.883595	0.0976
AK092969	chr1:207986921-207996048	2.52724	2.73064	0.111674	1
AK092980	chr2:96080755-96082345	7.29928	8.43685	0.208951	1
AK093022	chr8:82608602-82610929	14.0613	12.9618	-0.117466	0.8311
AK093177	chr4:147111637-147114339	13.9131	13.0822	-0.0888442	0.86415
AK093187	chr2:231275414-231277244	1.16856	0.904979	-0.368773	1
AK093248	chr9:35001909-35003660	1.1329	0	#NAME?	1
AK093256	chr6:116575436-116577906	4.13679	4.98914	0.27028	1
AK093368	chr5:141227317-141229186	1.19599	1.87955	0.65218	1
AK093370	chr8:64297396-64330488	0.0959399	0.0245465	-1.96661	1
AK093407	chr8:126625711-127132021	0.162935	0.171982	0.0779605	1
AK093416	chr4:129349224-129440549	0.684945	1.57553	1.20178	1
AK093429	chr17:45400563-45402367	0.845583	0.940145	0.152938	1
AK093496	chr15:83379224-83382778	0	0.150712	inf	1
AK093573	chr15:78433584-78435418	0.59344	2.24976	1.9226	1
AK093624	chr5:180649868-180657685	83.1626	105.126	0.338108	0.3628
AK093649	chr7:90017320-90019079	54.6565	64.2628	0.233591	0.61835
AK093691	chr3:50707419-50709479	0.540905	1.6519	1.61068	1
AK093753	chr8:86132844-86361265	0.898643	0.648031	-0.471685	1
AK093857	chr2:219684883-219687242	0.655298	0.254437	-1.36484	1
AK093872	chr22:26917963-26920144	13.4543	12.8495	-0.0663497	0.90375
AK093892	chr14:71075514-71108015	0.0349837	0.243926	2.80169	1
AK093898	chr11:92877340-92879656	51.734	41.388	-0.3219	0.48725
AK093901	chr2:219120041-219122087	12.7566	10.7205	-0.250871	0.6673
AK094023	chr7:140419137-140421228	107.739	92.5402	-0.219391	0.5998
AK094154	chr10:6821559-6884863	0.0793413	0.0245969	-1.68959	1
AK094188	chr19:28221180-28237138	1.26784	1.02382	-0.308404	1
AK094229	chr19:16683434-16686151	19.9092	22.0611	0.148073	0.7496
AK094291	chr17:73126977-73129138	21.7148	21.6449	-0.00464942	0.98215
AK094377	chrX:48916230-48927504	26.2881	33.2762	0.340081	0.37055
AK094413	chr9:104235456-104237132	56.7795	54.3483	-0.0631358	0.88665
AK094428	chr6:170886168-170888915	167.434	150.875	-0.150241	0.70025
AK094442	chr22:51049989-51052402	5.71883	2.50994	-1.18807	1
AK094510	chr1:181060244-181062035	16.7935	11.4523	-0.552263	0.376
AK094521	chr2:8861264-8862816	4.18978	4.58011	0.128509	1
AK094582	chr10:22541000-22543518	0.318498	0	#NAME?	1
AK094584	chr11:44650183-44652126	0.8904	1.37384	0.625693	1
AK094649	chr10:122521323-122610691	0.156355	0.258468	0.725156	1
AK094662	chr7:7316874-7319295	1.3373	1.66988	0.320424	1
AK094677	chr3:51985864-51987918	0.468704	2.88027	2.61945	1
AK094700	chr7:124382365-124384470	1.18998	0.456115	-1.38347	1
AK094724	chr17:65691177-65693372	8.5294	6.64925	-0.359253	1
AK094730	chr12:117293949-117295968	1.39046	0.360485	-1.94755	1
AK094778	chr1:228309223-228311472	1.35992	2.8122	1.04818	1
AK094786	chr12:126144253-126146914	0	0.598787	inf	1
AK094790	chr14:74047397-74049622	0.421545	1.28772	1.61106	1
AK094841	chrM:8228-10886	0	0	0	1
AK094884	chr20:19867164-19981449	0.711119	0.833709	0.229453	1
AK094982	chr15:31767606-31770705	0.300184	0.469875	0.646429	1
AK094985	chr5:96149730-96271513	15.547	14.3175	-0.118859	0.73215
AK095013	chr2:40324915-40328505	0.641954	0	#NAME?	1
AK095070	chr14:50795860-50798158	44.0029	33.8145	-0.379955	0.4118
AK095144	chr11:506462-514689	10.002	14.1678	0.502325	0.2744
AK095147	chr13:37417669-37419983	20.5758	17.99	-0.19375	0.71085
AK095157	chr5:53939385-53941816	0	0.327665	inf	1
AK095163	chr1:231464487-231467017	42.3405	32.3674	-0.387498	0.39835
AK095172	chr3:146222356-146224347	1.46847	0.56134	-1.38736	1
AK095224	chr3:3742497-3842559	0.314135	0.381171	0.279054	1
AK095226	chr18:45553257-45555546	35.4485	52.5149	0.567002	0.18415
AK095239	chr10:5022257-5025472	1.71897	0.437822	-1.97313	1
AK095250	chr14:92223102-92226142	12.4133	11.845	-0.0676022	0.9045
AK095355	chr21:44866480-44873765	6.51501	6.0135	-0.115563	1
AK095365	chr12:3427883-3434509	0.347766	0.177475	-0.970502	1
AK095401	chr11:119482867-119488949	0.26806	0.205564	-0.382966	1
AK095484	chr11:43665787-43667921	13.1757	9.57259	-0.460894	0.43495
AK095500	chr1:245870453-245872733	0	1.0295	inf	1
AK095541	chr9:33025347-33039904	134.824	129.17	-0.0618087	0.86435
AK095568	chr11:2419370-2421840	2.19939	1.93194	-0.187051	1
AK095655	chr3:75716699-75721241	0.917622	1.19679	0.383196	1
AK095707	chr16:81421429-81424413	139.26	142.717	0.0353792	0.93105
AK095780	chr18:33755223-33757890	170.202	177.679	0.0620243	0.873
AK095808	chr8:82605892-82608409	8.34493	10.3347	0.30852	0.6108
AK095831	chr5:9548190-9550407	67.049	77.2392	0.204116	0.6277
AK095886	chrX:154354849-154357244	33.9633	40.367	0.249202	0.5818
AK096049	chr2:85978466-86015185	0.616171	2.75631	2.16134	1
AK096065	chr7:17980193-17982545	6.78115	8.6329	0.348315	1
AK096098	chr1:19536888-19540207	24.2894	23.4157	-0.0528491	0.9071
AK096143	chr3:142645516-142661376	0	0.0521301	inf	1
AK096154	chr5:114539712-114541943	48.1411	73.9238	0.618769	0.162
AK096228	chr2:232362228-232370073	10.8469	10.9953	0.0196009	0.96335
AK096234	chr17:75543022-75559325	0.229616	0	#NAME?	1
AK096235	chr13:46693991-46696834	0.334722	0.256172	-0.385848	1
AK096262	chr12:2901745-2904044	6.41118	5.9338	-0.111634	1
AK096268	chr21:45550939-45553342	13.2093	15.0028	0.183686	0.7133
AK096285	chr20:50448335-50479452	0.0540825	0.188504	1.80136	1
AK096360	chr12:31173696-31226781	2.34734	2.81114	0.260127	1
AK096380	chr2:202938036-202974387	0.0497095	0.211003	2.08567	1
AK096470	chr4:48341836-48344353	20.1668	12.5382	-0.685647	0.1862
AK096472	chr12:53436972-53448222	10.8429	12.365	0.189516	0.63825
AK096550	chr9:20330162-20332553	14.6145	17.4966	0.259672	0.63605
AK096570	chr1:791390-793751	4.65425	10.5384	1.17904	0.0826
AK096580	chr3:124442634-124445168	1.50438	0	#NAME?	1
AK096739	chr8:103905961-103908782	1.17368	0.849382	-0.46656	1
AK096743	chr10:73123999-73126131	9.01937	11.2079	0.31342	0.57555
AK096761	chr17:48127712-48133103	4.12586	2.72884	-0.596407	1
AK096780	chr15:93135808-93139372	0.334762	1.28713	1.94296	1
AK096932	chr12:114182381-114211488	0.165056	0.293414	0.829981	1
AK096937	chr2:241625750-241628539	0	0.198065	inf	1
AK096947	chr12:7268333-7281485	15.1791	16.8753	0.152829	0.69915
AK096988	chr14:69823726-69826025	0	0.251412	inf	1
AK097187	chr6:3025024-3027659	16.1477	18.1081	0.165308	0.72575
AK097472	chr16:29819965-29823306	659.576	757.511	0.199727	0.55185
AK097488	chr13:99848625-99853174	0	0	0	1
AK097492	chr1:168370066-168391894	0.0464378	0.14122	1.60457	1
AK097502	chr1:100433822-100435528	5.569	10.3688	0.896752	0.2294
AK097526	chr7:44998598-45000392	0	0.375648	inf	1
AK097539	chr6:26472172-26482737	0	0	0	1
AK097541	chr11:43930841-43942476	7.21849	6.79379	-0.0874814	1
AK097544	chr18:268147-270278	2.60845	3.7495	0.523504	1
AK097548	chr5:158758525-158789842	0.350843	0.247669	-0.502412	1
AK097625	chr6:29867167-29911213	19.8656	16.681	-0.252065	0.4866
AK097628	chr22:25423157-25425294	29.9937	22.6212	-0.406981	0.38585
AK097647	chr5:157117239-157118907	1.11888	0.442579	-1.33804	1
AK097706	chr9:109737113-109865269	0.958497	1.26094	0.395658	1
AK097712	chr15:93141787-93143767	0.42067	1.61595	1.94162	1
AK097747	chr17:42745589-42767676	38.2152	39.2786	0.039595	0.91075
AK097764	chr9:140144670-140147949	6.28572	5.81697	-0.111809	0.83235
AK097788	chr1:205782468-205784368	7.14525	5.86827	-0.284049	0.6595
AK097819	chr14:69649739-69680809	3.15786	4.14185	0.391328	1
AK097893	chr5:52405686-52410953	7.1819	12.0748	0.749559	0.13455
AK097910	chr7:130007189-130009387	0.291473	0.681286	1.2249	1
AK097934	chr2:242912833-242919427	10.2655	9.22195	-0.154657	0.7343
AK097936	chr12:12626617-12628831	477.222	449.08	-0.0876863	0.80375
AK097952	chr2:65073263-65090760	0.0487024	0.113605	1.22196	1
AK098100	chr11:118135307-118137532	0	0.317463	inf	1
AK098179	chr19:35439941-35442109	15.1822	13.8179	-0.135837	0.8359
AK098198	chr10:116524546-116539662	0.308785	0.237398	-0.379299	1
AK098234	chr6:42714695-42836128	8.77569	9.73232	0.149272	1
AK098252	chr17:38519772-38521704	54.4612	56.5586	0.0545176	0.8931
AK098422	chr7:106297213-106299403	58.6145	24.1851	-1.27714	0.01275
AK098473	chrX:99929124-99930782	48.3118	40.7191	-0.246671	0.59375
AK098589	chr16:85319913-85337002	0.233242	0.303073	0.377837	1
AK122879	chrX:63476536-63480175	0.221024	0.337913	0.61245	1
AK123063	chr15:76050880-76054741	1.28605	0.503274	-1.35354	1
AK123095	chr2:112945940-112948212	6.08365	1.87664	-1.69679	1
AK123146	chr13:48504289-48506757	7.35596	8.98268	0.288233	1
AK123196	chr2:46896008-46897917	1.54006	2.36936	0.621517	1
AK123211	chr4:174245758-174247299	12.603	17.1272	0.44252	0.4894
AK123264	chr1:207974866-207977425	14.9465	8.76749	-0.769575	0.16645
AK123272	chr12:65277553-65371298	0.162078	0.353187	1.12374	1
AK123295	chr11:76512703-76515138	22.4858	18.7335	-0.263393	0.5877
AK123296	chr19:37638506-37641036	50.9869	77.1789	0.598079	0.1628
AK123376	chr4:68473573-68476031	4.66216	3.68253	-0.340302	1
AK123415	chr3:131173971-131176155	29.3537	33.716	0.199891	0.6763
AK123430	chr14:71189243-71193302	100.29	99.2042	-0.0156983	0.967
AK123432	chrX:101973352-101975591	1.59683	0.421513	-1.92156	1
AK123453	chr2:74375171-74377112	1.54225	6.01729	1.96408	1
AK123483	chr11:565659-568420	17.5917	21.2667	0.273696	0.55395
AK123531	chr8:74698454-74701263	36.7865	39.6162	0.106917	0.81695
AK123552	chr6:28138622-28140299	0	0.64251	inf	1
AK123595	chr7:104622195-104625367	14.2029	20.1057	0.501422	0.31355
AK123622	chr1:28870971-28873054	21.3223	20.1436	-0.0820406	0.87385
AK123630	chr22:42486936-42532702	15.4512	18.6633	0.272486	0.4603
AK123656	chr1:67863728-67866317	2.70708	1.19182	-1.18357	1
AK123657	chr11:17402952-17405078	3.94119	2.49787	-0.657935	1
AK123669	chr15:72882031-72884186	33.7751	31.8429	-0.0849888	0.8552
AK123677	chr10:17683347-17685877	8.81926	11.5916	0.394345	0.5134
AK123720	chr19:46893714-46896666	33.1668	23.5697	-0.492802	0.2582
AK123745	chr1:217600339-217602209	20.529	21.0472	0.0359654	0.9635
AK123758	chrX:39868528-39871435	0	0.536654	inf	1
AK123782	chrX:40122169-40146974	0.0325244	0	#NAME?	1
AK123786	chr6:42059975-42061997	36.8654	18.1333	-1.02363	0.0362
AK123804	chr2:217076126-217078242	56.5967	75.5108	0.415967	0.33525
AK123820	chr6:146056007-146207721	0	0	0	1
AK123831	chr20:5174914-5178532	142.882	130.038	-0.135888	0.71505
AK123834	chr1:89003195-89150887	0.323585	0.378493	0.226124	1
AK123856	chr9:19926277-19929622	0.279564	0	#NAME?	1
AK123861	chr3:150181244-150184205	17.7466	11.4066	-0.637672	0.22545
AK123879	chr20:30588083-30591190	0.216358	0	#NAME?	1
AK123915	chr5:76369464-76372369	147.625	178.003	0.269963	0.48635
AK123944	chr17:73872452-73875621	5.16214	4.12202	-0.324619	1
AK123949	chr5:95775851-95778586	0	0	0	1
AK123966	chr3:8918879-8921466	133.662	113.354	-0.237752	0.55025
AK123971	chr12:109171967-109174194	6.21931	4.23087	-0.555801	1
AK124056	chr1:225888305-225939945	0.0991099	0.102328	0.046103	1
AK124079	chr8:144816309-144828507	29.7514	28.4284	-0.0656204	0.85985
AK124080	chr19:34397256-34399296	4.46244	3.5238	-0.340703	1
AK124089	chr18:6727051-6728980	1.16988	1.35249	0.20925	1
AK124101	chr2:96602558-96604956	1.76919	1.84658	0.0617615	1
AK124173	chr6:138144811-138189370	0.907658	0.767133	-0.242672	1
AK124188	chr15:63792935-63795282	0.421014	1.29859	1.625	1
AK124196	chr6:42895739-42907000	71.4689	66.8724	-0.0959058	0.7978
AK124206	chr4:174053083-174090803	0	0	0	1
AK124307	chr1:109941663-109943691	26.5722	38.505	0.535129	0.27415
AK124349	chr18:22208145-22242162	0.0307382	0.0238757	-0.364487	1
AK124354	chr5:10264708-10267258	580.72	420.274	-0.466515	0.20375
AK124423	chr11:130736151-130740142	29.0429	24.4277	-0.249671	0.57095
AK124475	chr11:58897605-58910228	11.444	11.337	-0.0135505	0.9753
AK124503	chr1:92864530-92867614	12.3164	14.536	0.239044	0.6353
AK124571	chr20:57022364-57026150	91.8099	115.625	0.33273	0.40275
AK124653	chrX:54219295-54222521	0	0.954466	inf	1
AK124655	chr1:55176389-55178687	5.79738	6.66956	0.202192	1
AK124757	chr6:146056007-146207721	9.93305	10.9785	0.144371	0.68485
AK124873	chr7:140860426-141203524	15.4615	27.3001	0.820224	1
AK124949	chr11:77850848-77854134	6.50444	5.96462	-0.124995	1
AK124958	chr2:170495991-170497913	253.158	254.245	0.00618147	0.98755
AK125021	chr11:107182857-107186997	25.5676	24.5902	-0.0562339	0.90055
AK125103	chr12:14653398-14655865	258.565	249.427	-0.0519096	0.89055
AK125128	chr6:53426703-53481967	0.0912962	0.0281158	-1.69917	1
AK125137	chr6:106808682-106969074	2.24971	2.83317	0.332678	1
AK125234	chr22:44349516-44351200	8.6678	9.85637	0.185391	0.77135
AK125235	chr3:197613327-197615303	19.0345	19.941	0.0671218	0.8952
AK125258	chr8:124457771-124459502	10.303	10.3855	0.0115085	0.95235
AK125312	chr10:30591755-30594995	46.2761	33.7117	-0.45702	0.2978
AK125335	chr4:47842139-47846356	51.5416	44.6874	-0.20587	0.619
AK125355	chr11:126030608-126049518	0.7097	0.612225	-0.213148	1
AK125357	chr1:234861147-234867390	1.75725	2.14808	0.289723	1
AK125369	chr2:217081767-217084913	87.3834	108.941	0.31811	0.4184
AK125405	chr15:49944335-49946643	11.2066	15.6533	0.482126	0.39275
AK125410	chr1:183900821-183903403	0.302594	0	#NAME?	1
AK125548	chr19:48758931-48761452	3.79303	4.4085	0.216937	1
AK125571	chr16:31468031-31470647	43.4607	39.3837	-0.142113	0.73395
AK125617	chr17:74523667-74549660	0.513709	0.463926	-0.147055	1
AK125676	chr12:13153363-13193613	2.5802	2.80523	0.120633	1
AK125723	chr1:85742397-85865646	18.4335	21.0997	0.19489	0.57085
AK125724	chr19:37892305-37894748	0	1.40976	inf	1
AK125759	chr1:119683332-119818596	3.25174	3.89137	0.259063	1
AK125879	chr1:36391432-36395210	118.429	112.437	-0.0748995	0.8465
AK125888	chr8:124510129-124515058	7.05739	11.1771	0.663334	0.20215
AK125920	chr9:34665492-34669254	11.8098	14.2623	0.272215	0.5621
AK125933	chr12:68726298-68729466	2.24513	2.73633	0.28544	1
AK125988	chr4:106924473-106943635	0.904508	1.45733	0.688118	1
AK125996	chr19:52188615-52196709	5.98458	6.31896	0.0784383	1
AK126062	chr14:97459200-97462938	0.237167	0.553523	1.22274	1
AK126102	chr3:195676059-195679566	3.84423	3.68096	-0.062614	1
AK126122	chr6:81176674-81178797	5.8897	11.6122	0.979378	0.16575
AK126296	chr1:100496121-100501188	24.2408	20.0982	-0.270372	0.54785
AK126449	chr5:108061405-108063994	5.75664	8.38536	0.542646	1
AK126467	chr7:31823140-31827480	0.504273	0.381398	-0.402909	1
AK126470	chr6:5031989-5054657	8.6349	9.81111	0.184236	0.6477
AK126491	chr10:80027098-80159502	0.058783	0.126444	1.10503	1
AK126558	chr10:44124264-44170147	0	0	0	1
AK126672	chr3:138200906-138204597	4.6146	4.46445	-0.0477233	1
AK126698	chr3:195442310-195446106	6.82691	0.00091924	-12.8585	1
AK126748	chr3:126691907-126695269	2.66557	0.912686	-1.54626	1
AK126802	chr5:6686437-6707824	0.175234	0.271185	0.629998	1
AK126813	chr8:436116-438512	0.394598	0.632868	0.681521	1
AK126817	chr12:98879321-98897633	0.355759	0.358451	0.0108749	1
AK126952	chr20:21479898-21483572	0.895478	0	#NAME?	1
AK127031	chr4:99580054-99585702	2.63354	6.74496	1.35681	1
AK127180	chr11:113276481-113278538	0	0.291274	inf	1
AK127192	chr15:96838163-96841252	0.330031	0	#NAME?	1
AK127212	chr1:201864963-201869105	8.63408	8.90344	0.0443212	0.9288
AK127374	chr16:81994216-81996288	7.99583	10.7788	0.430878	0.52475
AK127402	chr12:123848414-123850334	12.7599	8.4699	-0.591199	0.26885
AK127412	chr5:10493638-10502840	0.088365	0.138456	0.647886	1
AK127472	chr6:126698800-127440994	0.0305118	0.0187646	-0.701348	1
AK127521	chr14:105308999-105312251	2.01329	4.72213	1.22988	1
AK127565	chr18:74331733-74335516	0.445961	1.21244	1.44292	1
AK127582	chr2:27579112-27583123	17.422	17.2763	-0.0121168	0.98385
AK127603	chr11:66202550-66234209	18.7887	20.5492	0.129221	0.7291
AK127804	chr9:3218301-3223008	24.1785	24.9211	0.0436431	0.92395
AK127841	chr2:113597904-113601772	0.839945	1.07461	0.355452	1
AK127877	chr15:73075175-73090540	1.55104	0.926242	-0.743776	1
AK127918	chr3:52251031-52253028	0	1.02382	inf	1
AK127937	chr7:105573257-105575057	4.01246	5.75405	0.520092	1
AK127956	chr1:234845004-234851761	0.261864	0.100678	-1.37907	1
AK128017	chr1:46048538-46050383	35.2362	31.6811	-0.153437	0.7357
AK128052	chr4:128758921-128765195	1.61754	0.624395	-1.37327	1
AK128141	chr5:6767320-6770783	0	0.150623	inf	1
AK128210	chr5:151121876-151131987	26.0581	30.7294	0.237885	0.54825
AK128316	chr5:151186315-151190911	513.46	473.431	-0.117099	0.73905
AK128410	chr22:42318038-42319104	3.86772	8.05251	1.05795	0.1743
AK128448	chr6:37535491-37539236	0.219764	0.171092	-0.361182	1
AK128504	chr9:104181298-104185086	0.694165	1.0661	0.618988	1
AK128599	chr4:11470873-11479820	0	0.273817	inf	1
AK128708	chr2:157193083-157198632	7.90588	4.60576	-0.779486	1
AK128797	chr14:105127456-105131895	2.3458	1.54873	-0.598991	1
AK129535	chr4:4543930-4712665	0.526347	3.97533	2.91699	1
AK129581	chr2:1624281-1629191	0.837979	1.5545	0.891461	1
AK129602	chr17:80251591-80252784	64.1204	49.71	-0.367248	0.4318
AK129828	chr19:55728027-55732984	1.26901	1.95065	0.620256	1
AK129941	chr3:145767417-145770803	0.4035	1.23311	1.61166	1
AK130095	chr6:100035486-100037774	0.80498	0.935663	0.217036	1
AK130197	chr7:2762817-2764609	38.1884	33.7637	-0.177662	0.6928
AK130230	chr5:80528124-80529661	10.9368	17.1079	0.645469	0.288
AK130268	chr1:8086797-8182763	0.219497	0.209766	-0.0654194	1
AK130479	chr18:34809541-34812101	2.23742	3.36519	0.588849	1
AK130480	chr1:108743034-108745365	7.90257	7.28042	-0.118299	1
AK130631	chr2:28607275-28617539	0	0	0	1
AK130715	chr1:115825654-115910884	0.0214274	0.0247015	0.205146	1
AK130726	chr6:38129772-38132113	0.561806	0.447807	-0.327194	1
AK130806	chr10:114590927-114592210	1.54511	1.24361	-0.313177	1
AK130853	chr3:49941908-49942623	1.59103	1.21738	-0.386177	1
AK130922	chr3:47388822-47390563	35.7342	37.4951	0.0693962	0.88395
AK130977	chr20:35136105-35201678	0	0.21399	inf	1
AK130980	chr22:46429561-46429999	0	4.33838	inf	1
AK131287	chr19:54490740-54493468	17.1724	10.6397	-0.690631	0.157
AK160385	chr19:56104725-56113336	16.6137	19.9872	0.266709	0.51115
AK172821	chr15:102062799-102068552	0.662639	0.31126	-1.0901	1
AK172857	chr8:64128538-64130590	13.0818	6.64454	-0.977324	0.18165
AL049307	chr6:167764292-167765447	3.21621	4.15737	0.37031	1
AL049310	chr5:142083346-142084986	2.59768	2.01371	-0.36737	1
AL049370	chr10:73059930-73062635	64.3957	53.406	-0.269963	0.5023
AL049423	chr3:114033347-114035026	32.3043	23.3312	-0.469466	0.36575
AL049452	chr13:95286322-95286903	157.635	95.0086	-0.730461	0.17755
AL050068	chr1:202101762-202102716	0.0119244	0.0204092	0.775304	1
AL050132	chr5:88185151-88263096	0.640132	0.725937	0.181474	1
AL079309	chrX:13111778-13112691	1.5046	0	#NAME?	1
AL080082	chr10:70459545-70460551	5.22702	2.80246	-0.899293	1
AL080124	chr17:18602489-18639424	5.52382	5.45803	-0.0172859	1
AL080152	chr16:66785654-66788646	1.19944	1.04774	-0.195081	1
AL080202	chrX:62646439-62780929	4.10462	4.27695	0.059333	1
AL080217	chr2:218823950-218824396	0	0	0	1
AL109670	chr15:77334180-77335144	0	4.17467	inf	1
AL109671	chr15:80487828-80490148	1.80686	0.558487	-1.69389	1
AL109682	chr15:81283145-81285462	0.477887	0.365425	-0.387094	1
AL109706	chr15:99571772-99574273	0.68259	0.531071	-0.362115	1
AL109711	chr15:79198468-79199151	1.76839	8.15919	2.20599	1
AL109717	chr15:80135895-80136646	4.11477	9.34543	1.18345	1
AL109720	chr15:83407137-83407874	5.55939	4.59999	-0.273295	1
AL109783	chr21:33632117-33633896	0.62729	1.47775	1.2362	1
AL110130	chr2:55852072-55858573	7.82508	6.81737	-0.198889	1
AL110176	chr3:145777371-145779466	9.56065	4.91776	-0.959108	1
AL110177	chr3:40503866-40508646	224.405	211.419	-0.0860008	0.8105
AL110290	chr15:90788704-90789042	23.9532	29.6541	0.308015	0.82845
AL117454	chr15:68591128-68593343	0.500438	0.383161	-0.385238	1
AL117519	chr4:146680159-146681271	8.24934	1.85708	-2.15124	1
AL117552	chr7:65838365-65917175	5.74719	7.51822	0.387535	1
AL117598	chr12:32534219-32536566	26.1811	19.7482	-0.406799	0.43475
AL117601	chr17:42745589-42767676	0	0	0	1
AL133090	chr7:87829108-87832202	31.4831	31.5373	0.00248565	0.98515
AL133111	chr3:15295690-15305999	52.5658	74.493	0.50298	0.18155
AL133569	chr12:82906455-82909596	0.377423	0	#NAME?	1
AL133627	chr3:133871487-133873112	14.4085	14.6734	0.0262785	0.95945
AL137273	chr4:153457415-153460414	38.5325	35.3295	-0.125201	0.7677
AL137323	chr1:54604045-54608651	0.642716	0.125423	-2.35738	1
AL137346	chr6:72016166-72018653	68.5251	47.2052	-0.537686	1
AL137382	chr16:89262170-89264585	0	0.471503	inf	1
AL137429	chr11:82959130-82960258	20.3016	25.5442	0.331403	1
AL137642	chr7:89941809-89951904	0.405362	0.62016	0.61343	1
AL137668	chr16:84492864-84500967	14.661	17.6617	0.268641	0.51275
AL137758	chr15:97304776-97310147	0.202798	0	#NAME?	1
AL157439	chr6:43963459-44045689	0.592074	0	#NAME?	1
AL157459	chr17:77759428-77761780	114.976	117.71	0.0339064	0.93545
AL157461	chr1:41480261-41509559	11.7336	11.4936	-0.029804	0.939
AL161979	chr16:50700121-50705489	0.702415	2.19294	1.64247	1
AL162073	chr1:37920480-37921461	18.6437	10.5124	-0.826597	1
AL162075	chr7:100740418-100741246	131.783	154.518	0.229616	0.5909
AL355711	chr21:43719103-43720918	3.3126	3.15941	-0.0683082	1
AL357200	chr15:86298435-86299468	0.914353	0	#NAME?	1
AL357201	chr3:88177246-88177870	1.92191	1.40825	-0.448631	1
AL357454	chr11:64885781-64886579	16.0435	38.3414	1.25691	0.05955
AL359058	chr7:150038859-150039693	5.2368	5.17045	-0.0183959	1
AL359570	chr11:82901962-82904242	15.0113	18.0059	0.26242	0.62775
AL359604	chr7:135362705-135363709	5.42059	5.14752	-0.0745724	1
AL359620	chr7:148979111-148982076	36.4884	31.8473	-0.196266	0.646
AL360200	chr15:72757480-72758084	11.3201	8.46468	-0.41936	1
AL365407	chr19:2727741-2729325	11.9397	8.51748	-0.487273	0.41965
AL365520	chr4:3505343-3506074	25.7751	28.0106	0.119998	0.85435
AL389880	chr22:24936028-24936481	0.000997583	0	#NAME?	1
AL389942	chr5:159912454-159914431	45.0666	35.3699	-0.349533	0.4436
AL390145	chr7:99517493-99522927	2.12822	2.31418	0.120857	1
AL512713	chr4:184941320-184944677	3.28128	0.23088	-3.82905	1
AL512742	chr8:104395307-104396082	6.12586	3.16487	-0.952766	1
AL713633	chr7:2291405-2294621	101.074	104.286	0.0451311	0.9031
AL713660	chr4:10069714-10074643	3.00126	2.17769	-0.462773	1
AL713703	chr16:31207451-31208284	6.4775	5.8479	-0.147519	1
AL831863	chr3:179512753-179515908	1.55975	0.60904	-1.3567	1
AL831865	chr18:65149031-65152203	0.367483	0	#NAME?	1
AL831898	chr6:13358073-13361194	20.1532	20.167	0.000990156	0.9833
AL832093	chr16:85170755-85183007	0	0.0998867	inf	1
AL832122	chr1:23607801-23613245	11.3251	14.6206	0.368481	1
AL832182	chr7:6694494-6696061	212.052	204.852	-0.0498318	0.89835
AL832295	chr5:57807420-57808318	1.72782	0	#NAME?	1
AL832537	chr10:80017842-80019858	0	1.08341	inf	1
AL832552	chr7:149119765-149121978	0.373033	0.886064	1.24811	1
AL832569	chr9:35858734-35865513	12.5914	14.8797	0.240911	0.5787
AL832760	chr6:170723226-170728412	0	0.237607	inf	1
AL832887	chr2:234259782-234262062	0.330735	0.516144	0.642096	1
AL832916	chr2:75155396-75156763	21.7142	44.5071	1.0354	0.0625
AL832995	chr18:18526868-18528428	3.32556	3.21702	-0.0478718	1
AL833129	chr14:60606870-60610109	17.6917	18.0516	0.0290539	0.9503
AL833138	chr5:142125164-142140558	0.0705055	0.16344	1.21295	1
AL833160	chr8:22536526-22541522	0	0	0	1
AL833206	chr5:108572837-108662070	0.0550288	0.0512964	-0.10133	1
AL833212	chr8:73973659-73975440	121.999	110.77	-0.13931	0.73105
AL833277	chrX:11108274-11150108	13.4699	12.7589	-0.0782342	0.8352
AL833303	chr8:135804262-135810515	25.9504	14.6703	-0.822859	0.06665
AL833334	chr11:16798845-16802232	30.9336	31.3001	0.0169926	0.97185
AL833464	chr12:383122-386289	24.473	19.6983	-0.313121	0.5123
AL833646	chr2:175190754-175195368	0.159347	0	#NAME?	1
AL834516	chr11:77184415-77188074	3.43968	5.85885	0.768346	1
AX721088	chr17:56402810-56430647	0	0	0	1
AX721190	chr14:92511119-92524702	4.45273	6.64982	0.578624	1
AX721191	chr14:92511119-92524702	1.57811	1.29057	-0.290188	1
AX746478	chr19:50988163-50990120	22.0008	41.9318	0.930487	0.04895
AX746575	chr3:52844727-52846754	4.57678	6.26687	0.453412	1
AX746631	chr17:78437250-78439393	0	0.255469	inf	1
AX746755	chr4:8357037-8359103	2.99236	6.56856	1.13429	1
AX747004	chr3:129036948-129045065	1.00625	1.07404	0.0940595	1
AX747167	chr8:52860661-52862694	11.4718	14.9369	0.380796	0.5131
AX747263	chr7:27186781-27193904	2.00471	0.902894	-1.15077	1
AX747649	chr20:61404868-61407369	19.7666	12.7498	-0.632589	0.19045
AX747706	chr9:139442078-139444195	14.9772	17.0189	0.184369	0.7006
AX747981	chr8:96079036-96085148	0.593241	0.57244	-0.051492	1
AX748072	chr18:33552113-33553879	8.41618	6.16075	-0.45006	0.50635
AX748294	chr15:72908150-72910583	0.318139	0.758377	1.25326	1
AX748298	chr22:17594262-17596582	33.1138	32.1127	-0.0442874	0.92055
AX765720	chr10:34398808-34399992	16.126	15.7639	-0.0327721	0.95375
AY007087	chr19:35759880-35770718	71.0266	73.3636	0.0467058	0.89925
AY010115	chr11:89926781-89931288	20.7256	9.41418	-1.13851	0.2421
AY245869	chr2:201645217-201676893	2.10289	2.13784	0.023779	1
AY289773	chr2:37415619-37423741	0	0.214093	inf	1
AY358802	chr22:30831530-30832230	13.8348	7.4841	-0.886397	0.4104
AY491432	chr13:45006279-45006814	4.05013	3.0545	-0.407034	1
AY665172	chr12:89937979-89938265	0	0	0	1
AY701053	chr12:109551041-109551220	0	22.4223	inf	1
BC000005	chr14:77494428-77495416	35.8335	23.1688	-0.629126	0.2364
BC000825	chr1:87594509-87595612	0	0.70979	inf	1
BC000922	chr19:32880956-32896445	3.43359	1.67419	-1.03626	1
BC001556	chr17:26925807-26944392	85.6807	77.6357	-0.142251	0.69045
BC001713	chr16:2285689-2286914	19.8101	17.2453	-0.200028	0.71235
BC001774	chr11:117015043-117041759	127.493	113.927	-0.162312	0.63155
BC002644	chr7:10489447-10819571	1.04294	0.972465	-0.100933	1
BC002903	chr3:48505604-48507283	44.3515	39.3995	-0.170805	0.70215
BC004287	chr8:81540691-81543847	30.942	65.9825	1.09252	0.0152
BC004969	chr1:179850743-179851730	16.4932	12.7173	-0.375078	0.5599
BC005018	chr4:84717589-85205480	0.251953	0.362961	0.52666	1
BC005066	chr17:38804773-38806828	21.3944	20.421	-0.0671753	0.88935
BC006419	chr4:39698765-39700073	292.124	270.588	-0.11048	0.7701
BC007236	chr9:138999612-139000884	2.99121	2.79767	-0.0965055	1
BC007358	chr19:46144948-46146090	16.5308	12.704	-0.379868	0.52605
BC007804	chr11:74953239-74954741	0.492949	0	#NAME?	1
BC008048	chr2:223181962-223186440	0.652206	0.168712	-1.95076	1
BC008289	chr22:30642198-30642981	21.9583	23.4723	0.0961958	0.87395
BC008846	chr2:232674555-232677058	4.99963	6.35083	0.345122	1
BC009467	chrX:153652729-153656796	3.08176	5.75354	0.900695	1
BC009549	chr17:5302504-5389487	69.8894	66.4528	-0.0727421	0.82705
BC009735	chr18:33759966-33767398	3.9493	4.66576	0.240513	1
BC009864	chr12:64845371-64846681	1.19097	0.462718	-1.36393	1
BC009871	chr7:155014612-155015556	6.95514	3.09043	-1.17027	1
BC009884	chr2:10161704-10162952	0.663066	0	#NAME?	1
BC010081	chr15:75660495-75661920	0.0881494	0.0231332	-1.92999	1
BC010186	chr9:125578332-125579531	57.0519	44.1605	-0.369518	0.45055
BC010517	chr14:65400530-65402082	409.003	488.969	0.25763	0.49105
BC010531	chrX:153285853-153287155	6.4218	2.03003	-1.66148	1
BC011648	chr19:14444554-14454723	1.44623	1.49012	0.0431296	1
BC012364	chr11:125743343-125744423	0.79921	0	#NAME?	1
BC012528	chr1:247196992-247197582	13.6625	16.7667	0.295369	0.7408
BC012754	chr17:15332298-15333318	22.8248	29.9537	0.392134	0.462
BC012900	chr8:29190579-29192682	24.6579	10.4147	-1.24343	0.0273
BC012990	chr16:85625871-85629315	1.43819	0.963982	-0.577174	1
BC013423	chr5:131525840-131527202	87.4645	53.171	-0.718058	0.1258
BC013641	chr8:143701733-143702423	0	0.929633	inf	1
BC013914	chr14:74289261-74296779	0.245505	0.379437	0.628109	1
BC014149	chr2:232258389-232259697	3.84401	3.55384	-0.113231	1
BC014360	chr11:10879805-10900820	8.98935	11.2944	0.32932	0.41965
BC014369	chr2:227044760-227050086	0.922738	0	#NAME?	1
BC015007	chr10:72163581-72165086	129.863	222.043	0.773852	0.05475
BC015241	chr9:96205614-96230212	47.3302	48.2439	0.0275871	0.9397
BC015321	chr7:150928545-150930322	25.3773	13.756	-0.88348	0.0813
BC015357	chr5:133775080-133775480	0	0	0	1
BC015376	chr1:211756359-211757067	1.60905	0	#NAME?	1
BC015455	chr8:37920398-37921304	4.3718	4.99885	0.193371	1
BC015458	chr5:134370210-134371583	0	0.51789	inf	1
BC015677	chr13:25874262-25875576	0.747557	0.588908	-0.344141	1
BC015716	chr1:110438594-110440481	0.400933	0.932249	1.21736	1
BC015826	chr19:7983536-7984042	2.78544	0.740545	-1.91125	1
BC015835	chr6:170884687-170886025	38.4495	46.1597	0.263671	0.5963
BC015849	chr11:13942996-13946410	0.281251	0	#NAME?	1
BC015852	chr2:18728654-18729470	0	3.67311	inf	1
BC015911	chr7:140860426-141203524	0.327357	0.72828	1.15363	1
BC015977	chrX:46185713-46187080	3.91526	5.07138	0.373268	1
BC016000	chr1:200374082-200375228	230.647	213.945	-0.108448	0.79905
BC016011	chr15:93323485-93324722	1.72388	1.33958	-0.363876	1
BC016048	chr1:13801446-13840158	0.0614598	0.0159388	-1.9471	1
BC016291	chr5:180688222-180699307	4.24848	5.16612	0.282132	1
BC016361	chr4:75144013-75196255	1.83628	0.900504	-1.02798	1
BC016787	chr1:68962358-69004308	0.346801	0.162992	-1.0893	1
BC017357	chr19:53898433-53930572	14.3993	17.8724	0.311739	0.41155
BC017506	chr1:31196181-31197906	3.55044	4.51094	0.34543	1
BC017578	chr8:9046508-9060363	1.07459	0.718293	-0.581138	1
BC017738	chr1:1185157-1186714	1.11556	2.18184	0.96778	1
BC017766	chr9:37485958-37506551	38.6497	39.5234	0.0322506	0.9288
BC017910	chr7:66800962-66805009	3.72437	5.54088	0.573121	1
BC017932	chr12:133697591-133698610	77.6096	73.4363	-0.0797429	0.85845
BC018099	chr2:243029505-243030608	1.90664	5.28668	1.47133	1
BC018467	chr17:44344402-44344885	4.54115	3.67049	-0.307085	1
BC018611	chr2:74740717-74743894	0.608006	0.323002	-0.912543	1
BC019844	chr9:139831623-139832440	0.90663	0.710961	-0.350744	1
BC019904	chr11:2349979-2399222	5.68928	5.14724	-0.144447	1
BC020676	chr2:171784207-171785364	0.46255	2.32828	2.33158	1
BC020888	chr1:56713974-56714855	0	1.53614	inf	1
BC021024	chr1:151252499-151254405	11.7529	9.49181	-0.308262	0.6008
BC021162	chr17:73268700-73269853	99.436	87.4122	-0.185935	0.66235
BC021738	chr22:17602484-17612993	0.407411	0.750109	0.880616	1
BC021739	chr2:159023161-159092680	0.22891	0.442282	0.950188	1
BC021745	chr21:34484009-34496006	0.0754374	0.0590135	-0.354235	1
BC021806	chrX:153625218-153627157	83.2859	84.1567	0.0150049	0.9708
BC021910	chr10:47011757-47174018	3.7272	6.7186	0.850067	1
BC022056	chr11:111255461-111305769	0.0565123	0.0726483	0.362364	1
BC022066	chrX:101854453-101905071	8.90868	10.0398	0.172446	0.65755
BC022402	chr8:74964574-75012085	0.0659724	0.0340593	-0.953814	1
BC022431	chr7:114719011-114766368	0.246507	0.246594	0.000510469	1
BC022840	chr3:193923694-193924593	0	0.752769	inf	1
BC023010	chr8:145132904-145134023	28.4031	12.2337	-1.21519	1
BC023258	chr16:29267365-29268945	1.70544	0.336429	-2.34177	1
BC024743	chr3:195661429-195664588	1.35023	2.63099	0.9624	1
BC025336	chr8:1706373-1708613	9.75785	12.2507	0.328229	0.5662
BC025340	chr6:2854891-2876744	2.78012	2.06593	-0.428357	1
BC025370	chr13:44974387-44980021	0.142518	0.88408	2.63303	1
BC025664	chr15:35838395-36151202	0.110909	0.131524	0.245953	1
BC025734	chr4:4543930-4712665	0.902611	1.16679	0.370363	1
BC026277	chr10:51723004-51724212	3.62716	1.724	-1.07308	1
BC027024	chr6:3183053-3195991	0.0706755	0	#NAME?	1
BC027323	chr9:140188319-140190173	1.10584	1.48638	0.426659	1
BC027846	chr4:89206093-89252572	0.168719	0.262125	0.635633	1
BC027847	chr10:135137576-135138249	0	0.95344	inf	1
BC027871	chr3:193675162-193721448	0.102085	0.380081	1.89653	1
BC028005	chr12:52400033-52401439	3.52562	3.60937	0.0338704	1
BC028134	chr7:29231197-29233725	0	0.306056	inf	1
BC028154	chr4:3294761-3424259	5.02306	5.22509	0.0568897	1
BC028229	chr21:18984090-18986432	0.00483453	1.896	8.61537	1
BC028406	chr1:246935602-246939072	9.28176	8.94627	-0.0531124	1
BC028670	chr5:65500951-65505274	6.68358	7.78614	0.220288	0.67635
BC029107	chr15:33057746-33059570	34.1946	33.1279	-0.0457223	0.9286
BC029435	chr5:127338040-127339371	4.99202	3.01841	-0.725834	1
BC029465	chr5:121772191-121814782	10.8574	15.1636	0.481927	0.2084
BC029473	chr1:142804898-142890670	0.34486	0.623522	0.85443	1
BC029533	chr13:97600271-97601835	0.00335369	0.00329182	-0.0268658	1
BC029589	chr10:101380811-101381673	0.966947	1.5713	0.700452	1
BC029603	chr15:49102908-49104106	4.40079	3.9528	-0.154887	1
BC030091	chr6:109703997-109704869	0	3.77063	inf	1
BC030094	chr1:247350585-247351828	96.6652	77.6571	-0.315879	0.4987
BC030106	chrX:152864794-152865337	0	10.206	inf	0.00285
BC030118	chr13:52027479-52028852	1.74873	1.15972	-0.59253	1
BC030122	chr5:87564754-87734907	3.56925	4.13631	0.212723	1
BC030123	chr9:102648606-102668883	0.896389	1.2633	0.494996	1
BC030212	chr12:54538852-54541009	3.37216	2.75258	-0.292886	1
BC030256	chr8:68256068-68404103	0.0684088	0.0608434	-0.16908	1
BC030750	chr1:95123088-95285834	0.232263	0.547775	1.23783	1
BC030752	chr1:63154152-63176364	0.826875	1.0832	0.389565	1
BC030809	chr4:71569681-71570980	4.83872	2.39265	-1.01601	1
BC031013	chr4:68297039-68298367	0.869317	0.651102	-0.416998	1
BC031235	chr19:35396221-35399090	0.316779	0.488681	0.625417	1
BC031271	chr18:42256901-42259682	0.656907	0.254685	-1.36697	1
BC031308	chr7:151575680-151576297	10.621	4.16495	-1.35054	0.28995
BC031316	chr11:82783118-82784646	38.2036	1.31237	-4.86347	1
BC031323	chr5:89684285-89684928	2.5319	1.90156	-0.413035	1
BC031342	chr7:27135742-27139584	68.0597	36.8197	-0.886323	0.0289
BC031657	chr16:89748970-89752998	5.70985	5.74979	0.0100578	1
BC031678	chr10:97888811-97890249	2.56115	3.25875	0.347527	1
BC031683	chr14:21852450-21853078	3.23123	2.50909	-0.364921	1
BC031882	chr10:47656085-47657232	0.874584	0.687159	-0.347952	1
BC031940	chr15:89878286-89879391	2.24316	4.08529	0.864907	1
BC031945	chr2:239061532-239064635	0.934349	0.554642	-0.752405	1
BC031947	chr2:44223123-44223762	1.19844	0	#NAME?	1
BC031952	chr15:41199008-41201535	7.07365	4.01276	-0.817861	1
BC031969	chr9:96718115-96720203	0	0.273102	inf	1
BC032020	chr6:56979708-57037011	28.3342	24.8952	-0.186675	0.60175
BC032033	chr12:105500701-105501411	1.69321	5.13317	1.60009	1
BC032407	chr2:156877046-157111432	1.60751	2.20393	0.455251	1
BC032840	chr12:58263617-58290265	0.0978009	0.150063	0.617647	1
BC032873	chr1:183430008-183440881	1.20796	1.22106	0.0155619	1
BC032899	chr1:226271407-226277990	3.05523	3.64339	0.253998	1
BC032902	chr14:103798010-103798704	64.2113	53.47	-0.264097	0.64375
BC032907	chr5:10352827-10353713	19.9583	27.9456	0.485636	0.40395
BC032911	chr1:231010591-231014761	2.45456	2.5124	0.0336053	1
BC033053	chr7:154720207-154738546	13.8598	13.0765	-0.083924	0.83155
BC033117	chr7:156803599-156809117	4.27989	3.99834	-0.0981746	1
BC033162	chr15:68126647-68131217	0.532655	0.552221	0.0520434	1
BC033335	chr4:42659514-42659942	0	2.21027	inf	1
BC033341	chr5:132025273-132057274	34.253	29.6472	-0.208333	0.5725
BC033346	chr1:226374532-226385086	0.180095	0.139409	-0.369435	1
BC033347	chr17:78427535-78428529	1.75037	3.51403	1.00547	1
BC033363	chr1:53704281-53708455	0.28053	0.00676939	-5.37299	1
BC033371	chr7:5553484-5565175	0.406181	0.157127	-1.37019	1
BC033403	chr10:44124264-44170147	7.33655	8.68932	0.244142	1
BC033528	chr3:50297734-50300789	3.23955	3.19422	-0.0203307	1
BC033531	chr3:136471471-136474622	1.42356	1.91414	0.427197	1
BC033536	chr10:127371811-127398239	0.822501	1.34762	0.712328	1
BC033542	chr12:106750751-106751719	6.5546	8.99284	0.456269	1
BC033567	chr1:246845409-246848375	2.06899	1.36727	-0.597621	1
BC033590	chr17:60703900-60704878	2.37385	0.627041	-1.9206	1
BC033713	chr3:123304402-123349668	3.12978	0.273492	-3.51649	1
BC033764	chrX:153746164-153746955	5.81164	4.57135	-0.346324	1
BC033844	chr1:27018623-27020622	8.69867	16.0036	0.879533	0.12715
BC033874	chr1:201433510-201433672	252.618	0	#NAME?	0.01975
BC033940	chr17:80671784-80674129	0	0.288134	inf	1
BC033941	chr6:93097559-93098545	1.17832	0.877368	-0.425478	1
BC033949	chr1:995116-1002363	15.9272	15.1914	-0.0682299	0.8817
BC033950	chr14:72207057-72207925	64.768	71.9451	0.151615	0.7559
BC033975	chr2:207685919-207687018	1.49776	1.15093	-0.379997	1
BC034000	chr2:176999568-177001826	0.189959	0.331334	0.802596	1
BC034282	chr5:133562100-133563505	0.694525	2.71996	1.96949	1
BC034289	chr13:101187996-101232367	0.916681	1.58095	0.786299	1
BC034325	chr15:62352717-62354632	0.568815	0.430581	-0.401676	1
BC034568	chr9:127534005-127536093	2.44174	1.57113	-0.636103	1
BC034574	chr5:28925706-28927696	12.6022	10.9626	-0.201081	0.73955
BC034591	chr1:182584388-182585762	2.39048	0.456689	-2.38802	1
BC034606	chr21:40346354-40349700	0	0.207428	inf	1
BC034638	chr1:87169187-87170142	5.51136	0.852175	-2.69319	1
BC034700	chr1:172500900-172502606	17.8654	9.26391	-0.947474	0.11685
BC034707	chr9:2759256-2760832	9.0889	8.76058	-0.0530785	1
BC034806	chr15:59060272-59063173	12.0537	7.26378	-0.730685	0.2131
BC034818	chr17:70067183-70233344	0	0	0	1
BC035064	chr3:32278182-32280070	20.3429	28.9307	0.508078	0.29395
BC035072	chr7:87900216-87903065	1.17311	1.19452	0.0260913	1
BC035080	chr20:39726968-39766640	65.4086	50.4355	-0.375042	0.28025
BC035094	chr15:60771379-60823166	68.4242	46.8713	-0.545801	0.118
BC035116	chr3:160792440-160796690	22.9987	28.2317	0.295765	1
BC035135	chr7:39987120-39989350	3.68089	2.54304	-0.533504	1
BC035147	chr20:62492567-62495646	22.9698	27.8705	0.278998	0.52515
BC035154	chr6:27369663-27371681	49.0635	59.5088	0.278453	0.5384
BC035156	chr8:102193085-102195404	7.16789	3.83859	-0.900972	1
BC035180	chr2:64749324-64751227	0.625367	3.82032	2.61092	1
BC035239	chr14:64010286-64011377	1.64551	0.636737	-1.36977	1
BC035245	chr2:169628462-169642936	5.77548	5.73125	-0.011092	1
BC035260	chr12:54375292-54378108	0.799073	1.02886	0.364645	1
BC035337	chr6:56953489-56955427	1.87123	1.44258	-0.37533	1
BC035345	chr14:105147482-105151268	2.1358	1.28566	-0.732273	1
BC035363	chr8:144790220-144796068	0.459409	0.362219	-0.342915	1
BC035400	chr6:129800757-129873731	1.59805e-05	1.65942e-05	0.0543685	1
BC035502	chr6:17706487-17707575	115.662	59.6785	-0.954636	0.02905
BC035670	chr11:116644516-116645976	34.1433	35.6205	0.0611043	0.8996
BC035704	chr19:45596219-45644673	3.8626	5.34189	0.467779	1
BC035740	chr2:217469493-217475924	2.00176	2.32386	0.215254	1
BC035780	chr19:24110589-24112088	0.977094	1.52077	0.638233	1
BC035790	chr1:179559506-179560439	0	0.738931	inf	1
BC035844	chr18:29522537-29524117	23.5497	19.7324	-0.255137	0.6084
BC036224	chr3:47420584-47422489	12.3467	19.2756	0.642657	0.2307
BC036229	chr3:106555659-106959479	1.75505	1.40114	-0.324904	1
BC036321	chr13:52703026-52706859	0.00383348	0.00422847	0.141482	1
BC036355	chr3:150125891-150127466	36.3821	21.3961	-0.76588	0.12365
BC036479	chr6:79787557-79790136	5.97719	7.84006	0.391397	1
BC036491	chr5:143862267-143865251	0	0.494497	inf	1
BC036544	chr20:26167655-26189869	8.71716	4.99661	-0.802907	1
BC036781	chr16:90071280-90111282	26.9173	27.629	0.0376473	0.9306
BC036799	chr9:132242883-132244817	0.362205	0	#NAME?	1
BC036848	chr4:79892901-80229698	0.0887638	0.0792248	-0.164018	1
BC036859	chr6:5892677-5986353	6.6022	5.80207	-0.186379	1
BC036878	chr4:17460237-17462032	0	0.522059	inf	1
BC036879	chr3:121468131-121470030	4.38487	5.95242	0.440942	1
BC036921	chr22:39066474-39077825	27.5752	31.7434	0.203086	0.605
BC036922	chr14:96967986-96968630	14.5354	16.2539	0.161218	0.83305
BC037321	chr1:4849636-4852578	0	0.487803	inf	1
BC037323	chr1:70607064-70610043	1.05287	2.64711	1.33009	1
BC037339	chr17:16915230-16918304	4.4101	1.98358	-1.1527	1
BC037530	chr10:114583254-114587481	26.6593	30.1481	0.17743	0.67335
BC037533	chr1:200993091-200997919	0.15325	0.233795	0.60936	1
BC037537	chr15:40666599-40668192	0	0.487509	inf	1
BC037740	chr17:27873904-27878919	337.465	310.62	-0.119586	0.73335
BC037783	chr7:77286977-77325582	6.61159	7.50672	0.183186	1
BC037784	chr4:113150722-113152752	11.6504	14.5047	0.316142	0.607
BC037792	chr11:101978616-101980566	0.545551	0	#NAME?	1
BC037811	chr12:109302140-109303778	0.672187	0	#NAME?	1
BC037813	chr2:161705834-161707187	0.907588	6.06726	2.74093	1
BC037833	chr9:132337687-132346835	3.70011	1.12054	-1.72338	1
BC037838	chr2:120740286-120742472	37.7436	34.1033	-0.146318	0.75535
BC037864	chr1:167391146-167395664	156.98	141.096	-0.153901	0.66985
BC037882	chr3:160471218-160472930	1.14721	4.39707	1.93841	1
BC037892	chr15:56835153-56921786	0.0519201	0.0908786	0.807647	1
BC037918	chr10:3360886-3792952	0.0255094	0.0147863	-0.786766	1
BC037938	chr9:88462651-88463998	0	1.70034	inf	1
BC037953	chr5:179345911-179347229	4.31421	1.68801	-1.35378	1
BC038216	chr14:75761216-75763109	0.398799	0.615102	0.625166	1
BC038218	chr17:74846257-74857914	0.0693288	0.0539558	-0.361677	1
BC038350	chr16:71962989-71964536	33.8239	32.2383	-0.0692651	0.89625
BC038355	chr12:100426103-100427457	59.0977	68.1763	0.206169	0.6574
BC038401	chr19:56826622-56828172	0	0.867679	inf	1
BC038542	chr2:219765535-219795358	3.3736	3.0705	-0.135814	1
BC038543	chr1:150521040-150530630	6.22557	3.65263	-0.769272	0.1001
BC038549	chr8:70746363-70750064	0	0.0775021	inf	1
BC038556	chr15:63188010-63191737	0	0.330659	inf	1
BC038560	chr17:46782564-46784706	406.326	302.232	-0.426979	0.2601
BC038567	chr2:242749406-242751722	12.2253	12.7429	0.0598218	0.90365
BC038570	chr7:29553839-29603273	0.920513	2.12975	1.21017	1
BC038572	chr8:127337739-127341776	0.58799	0.223191	-1.39751	1
BC038574	chr19:23521417-23541782	38.8571	49.2287	0.34132	0.36755
BC038580	chr2:75167384-75169794	2.15812	1.6363	-0.399341	1
BC038672	chr1:111478991-111484972	3.60752	1.87099	-0.947204	1
BC038728	chr10:13568765-13570186	0.849231	0	#NAME?	1
BC038730	chr1:219395598-219398839	2.64787	3.00618	0.183097	1
BC038731	chr8:87345503-87355543	1.93565	2.4427	0.335662	1
BC038747	chr17:74668023-74669739	9.55813	12.0752	0.337245	0.6039
BC038752	chr22:40439133-40440534	5.68853	12.2328	1.10463	0.17815
BC038760	chr3:156799629-156806336	0.0668074	0.261169	1.96691	1
BC038766	chr5:8450855-8460202	3.76678	3.7948	0.0106913	1
BC038776	chr16:67595313-67596212	1.86171	0.735911	-1.33902	1
BC038778	chr15:91203464-91208176	0.369793	0.841044	1.18546	1
BC038791	chr14:96039941-96045018	0	0.144925	inf	1
BC038793	chr12:110435224-110436932	6.71411	4.60236	-0.544822	1
BC039097	chr14:35343551-35345665	35.724	31.0842	-0.200711	0.66145
BC039101	chr15:76050880-76054741	9.64654e-06	1.0203e-05	0.0809124	1
BC039321	chr1:9257201-9258965	2.21786	0.701675	-1.66029	1
BC039325	chr1:179922318-179923573	2.46587	2.53437	0.0395321	1
BC039344	chr3:186499568-186501968	35.9729	26.6311	-0.433798	1
BC039348	chr8:70290501-70315049	0.539503	0.823164	0.609549	1
BC039353	chr22:43434590-43448372	1.22617	1.75054	0.513642	1
BC039356	chr1:227581291-227618721	8.42881	9.8453	0.224107	0.56955
BC039367	chr20:48927253-48937879	1.60869	0.849172	-0.921758	1
BC039368	chr10:52497327-52499508	1.2182	0.922633	-0.400925	1
BC039389	chr15:45671401-45694520	1.66761	2.28024	0.451405	1
BC039397	chr15:72114639-72115963	144.429	103.791	-0.476673	0.25815
BC039399	chrX:40594651-40597946	3.73196	2.45249	-0.605686	1
BC039426	chr1:159994749-159996584	159.973	210.692	0.397306	0.32505
BC039436	chr19:35843327-35844763	1.10088	1.72261	0.645942	1
BC039440	chr8:29209944-29210687	1.27893	0	#NAME?	1
BC039450	chr4:145564073-145567171	0.27077	0.638244	1.23704	1
BC039477	chr12:31516416-31522235	0.316832	0.86297	1.44559	1
BC039479	chr17:76000248-76027924	3.78912	3.90929	0.045044	1
BC039496	chr22:42665758-42670867	2.35392	4.36259	0.890118	1
BC039514	chr11:78135030-78140882	3.74918	3.19056	-0.232768	1
BC039521	chr3:125899336-125929009	1.67066	2.48907	0.575189	1
BC039533	chr1:22350487-22352541	6.5803	7.38151	0.165764	0.7903
BC039537	chr8:54955551-54957513	1.44563	0.646724	-1.16048	1
BC039545	chr15:38276966-38332682	0.0744628	0.0429013	-0.795499	1
BC039551	chr4:153855671-153857989	0.610661	0.939037	0.62081	1
BC039553	chr13:48870650-48877797	3.14498	4.08014	0.375569	1
BC039668	chr20:35136105-35201678	12.9241	17.0091	0.396245	0.2698
BC039681	chr3:52273279-52275112	1.66668	4.86019	1.54403	1
BC039683	chr17:77015297-77023683	2.37296	1.852	-0.357609	1
BC040051	chr3:142719749-142720309	32.4917	49.1873	0.598214	0.3522
BC040064	chr21:46340965-46349588	2.0509	3.86041	0.912496	1
BC040156	chr1:202099183-202100553	3.54007	2.81976	-0.328206	1
BC040208	chr7:115849291-115851565	33.3251	22.4284	-0.571282	0.2143
BC040221	chr2:194492-198450	0.191589	0	#NAME?	1
BC040262	chr22:44208372-44209834	0	2.65301	inf	1
BC040270	chr8:9907994-9911764	0.559037	0.216903	-1.36589	1
BC040292	chr2:202978351-202981781	0.280538	0	#NAME?	1
BC040303	chr6:64280920-64282308	25.7887	25.8017	0.000726388	0.969
BC040313	chr1:55681080-55683124	4.98359	7.64288	0.616932	1
BC040316	chr6:28104626-28107453	0.735075	1.11563	0.601891	1
BC040571	chr11:89956320-89959733	1.18681	0.00221155	-9.06782	1
BC040572	chr8:91658668-91663983	2.5582	2.40637	-0.0882711	1
BC040577	chr4:174053083-174090803	0.257415	0.206867	-0.315388	1
BC040579	chr15:70863297-70878945	0.427319	0.541445	0.341502	1
BC040626	chr11:12295968-12303455	1.55157	1.19798	-0.373128	1
CR626562	chr6:127664771-127666472	4.49454	13.6138	1.59883	0.04435
BC040666	chr14:103991346-103995378	6.84212	9.22571	0.431217	0.38715
BC040675	chr13:45150031-45154567	18.5115	13.8853	-0.414867	0.3573
BC040701	chr7:143948757-143953326	10.248	9.66279	-0.0848288	0.8749
BC040706	chr19:7937138-7938035	19.8031	0.00235235	-13.0393	1
BC040735	chr11:318652-325629	89.081	92.3398	0.0518344	0.8877
BC040894	chr11:61355965-61375017	0.878925	0.921022	0.0674948	1
BC040901	chr5:179286012-179288280	8.75756	10.0096	0.192778	0.74845
BC040914	chr4:153021969-153025866	0	0.513358	inf	1
BC040916	chr6:4135659-4157619	1.82705	1.56172	-0.226379	1
BC040925	chr19:56578049-56590164	0.396028	0	#NAME?	1
BC040959	chrX:102024106-102140334	1.43698	1.95811	0.44642	1
BC040967	chr1:40254647-40255840	9.58108	3.2644	-1.55337	0.12225
BC040996	chr21:47179718-47183672	0	0	0	1
BC041003	chr1:147801123-147816764	0.327788	0.30614	-0.0985687	1
BC041349	chr22:32772650-32780327	2.72746	1.95526	-0.480198	1
BC041389	chr2:204102186-204104694	11.7469	17.8325	0.602222	0.23465
BC041400	chr12:81186301-81189685	0.718926	2.79308	1.95794	1
BC041436	chr20:62605466-62611362	6.45859	6.28647	-0.0389689	0.93945
BC041459	chr6:133823389-134210120	0.166388	0.0498923	-1.73766	1
BC041476	chr17:48633568-48639469	0.950631	0.816044	-0.220238	1
BC041482	chr15:39480643-39486510	0.191518	0.147252	-0.379195	1
BC041636	chr7:30555927-30602441	3.27707	4.63425	0.499929	1
BC041881	chr17:73893140-73896228	67.9481	63.2444	-0.103495	0.7943
BC041895	chr2:65452778-65455079	80.7191	79.4966	-0.0220163	0.9579
BC041906	chr19:35302551-35305333	7.05979	12.9573	0.876072	0.1559
BC041913	chr3:170112404-170114616	63.1573	61.1591	-0.046381	0.9179
BC041921	chr2:184045008-184046018	0	1.17281	inf	1
BC041922	chr11:94276130-94277947	9.63573	19.336	1.00483	0.07665
BC041923	chr19:44395956-44405955	1.41305	2.10637	0.575946	1
BC041955	chr10:21781588-21782604	9.20418	11.5583	0.328567	0.68035
BC041976	chr1:162530016-162531098	0	0.771675	inf	1
BC041977	chr1:94312729-94314495	1.08252	1.25499	0.213274	1
BC041995	chr12:120554710-120556800	24.0905	26.901	0.159195	0.73265
BC041998	chr6:149539061-149544216	0	0	0	1
BC042017	chr2:223181962-223186440	0	0.294949	inf	1
BC042023	chr1:84331407-84333834	28.0835	35.8892	0.353828	0.4715
BC042024	chr3:107149776-107182758	0	0.145927	inf	1
BC042026	chr6:76001573-76003213	0.935709	2.89193	1.6279	1
BC042033	chr19:48968867-48972950	5.72614	4.14485	-0.466244	1
BC042052	chr8:128698589-128746210	0.184897	0.348469	0.914311	1
BC042073	chr2:39663777-39831214	2.27982	3.08053	0.43426	1
BC042096	chr6:79943434-79946510	26.7442	33.1704	0.310673	0.4944
BC042098	chr6:114290864-114661893	1.80891	1.81928	0.00824352	1
BC042185	chr9:35646266-35647473	1.98201	1.34044	-0.564258	1
BC042384	chr3:123304402-123349668	1.07273	1.38189	0.365357	1
BC042414	chr3:187868999-187871845	27.1233	39.5157	0.542892	0.22005
BC042448	chr5:139482507-139487228	3.71031	6.49332	0.807419	1
BC042465	chr12:70107414-70132348	0.0426872	0.13055	1.61272	1
BC042487	chr2:139357247-139359996	0	0.93579	inf	1
BC042520	chr15:45771817-45773663	56.1526	54.4767	-0.0437113	0.9244
BC042523	chr2:48340113-48344954	0	0.157729	inf	1
BC042533	chr3:194429149-194502896	0.430371	0.353495	-0.28389	1
BC042638	chr2:182752584-182756390	3.69599	1.41815	-1.38196	1
BC042802	chr13:107028910-107030941	8.50142	9.67224	0.186146	0.7682
BC042809	chr20:42193357-42216875	1.8761	3.1588	0.751645	1
BC042825	chr6:36125845-36164980	1.90677	2.19601	0.203751	1
BC042827	chr2:198115584-198167243	0.649435	0.579268	-0.164954	1
BC042916	chr1:29194086-29197778	0.230986	0.535532	1.21316	1
BC042986	chr18:29122108-29136874	239.381	185.252	-0.369822	1
BC043160	chr5:10195298-10197734	0	1.11057	inf	1
BC043205	chr8:28553727-28558836	4.85974	6.58889	0.439155	1
BC043227	chr10:96986468-96990901	1.27378	0.329586	-1.95038	1
BC043231	chr5:1725272-1728285	2.23253	1.92987	-0.210174	1
BC043233	chr10:75007124-75036742	58.6046	60.5794	0.0478143	0.8905
BC043237	chr5:87564754-87734907	0	0	0	1
BC043240	chr13:79886144-79888263	379.477	417.213	0.13677	0.71395
BC043254	chr1:116461996-116468529	0.176012	0	#NAME?	1
BC043266	chr20:18303196-18339944	0.126155	0.270351	1.09964	1
BC043279	chr4:79694810-79697124	0	0.604317	inf	1
BC043359	chr19:50341903-50354933	24.4079	28.7358	0.235501	0.5474
BC043382	chrX:102942211-102946693	5.97128	3.37088	-0.824917	1
BC043385	chr2:221315399-221569273	0.147461	0.187843	0.349191	1
BC043434	chr19:47164734-47174598	0.170309	0.198909	0.223953	1
BC043507	chr13:100139215-100149026	8.93453	11.6629	0.38446	0.377
BC043555	chr2:231751260-231769231	0.0827348	0.256912	1.63471	1
BC043558	chr12:4809585-4829268	0.993835	2.29608	1.20809	1
BC043560	chr9:75705767-75839108	5.27002	0.792105	-2.73404	1
BC043562	chr15:101835623-101845942	63.5302	49.0234	-0.373973	1
BC043572	chr3:131043936-131100319	3.33589	3.20896	-0.0559685	1
BC043573	chr8:10586823-10622686	0.00107319	0.00051315	-1.06446	1
BC043588	chr4:140539289-140544386	0	0.151655	inf	1
BC044613	chr4:79567148-79604337	0.0559039	0	#NAME?	1
BC044618	chr12:104343980-104359473	14.7707	13.9957	-0.0777572	0.84475
BC044836	chr6:143358751-143362819	1.24716	2.59775	1.05862	1
BC044845	chr16:27279525-27301787	3.69015	4.35927	0.240405	1
BC044921	chr1:113258293-113260415	0.703508	0	#NAME?	1
BC044922	chr3:57678934-57682378	0.263296	0	#NAME?	1
BC045573	chr19:8509453-8510481	0.0022864	0.00228603	-0.000236833	1
BC045633	chr10:115800690-115804503	0.568377	0.301509	-0.914647	1
BC045653	chr9:2715908-2718334	0.0757141	0.174037	1.20076	1
BC045672	chr1:53686334-53689922	0.227753	0.352784	0.631316	1
BC045736	chr3:40214643-40351189	0.29037	1.21639	2.06664	1
BC045813	chr9:96938739-96966848	4.92929	0.138806	-5.15024	1
BC046445	chr8:144660527-144665472	292.002	303.985	0.0580193	0.8705
BC046476	chr2:88927346-88931337	19.4992	24.0276	0.301276	0.506
BC046497	chr2:175411868-175639552	0.0622426	0.0705757	0.18127	1
BC047014	chr21:37504064-37528605	3.57438	3.26331	-0.131356	1
BC047114	chr15:66183111-66184322	169.889	218.287	0.361636	0.3772
BC047234	chr12:9520059-9550215	0.311995	0.675608	1.11467	1
BC047481	chr2:177037925-177042841	20.2793	32.4098	0.676421	0.1093
BC047484	chr2:206950355-206951575	31.7697	23.6292	-0.427078	0.44955
BC047494	chr2:241497575-241499457	4.35197	4.66695	0.100813	1
BC047537	chr15:67695955-67814182	1.22571	1.62767	0.409195	1
BC047542	chr2:231849085-231860746	0.767559	0.851146	0.149129	1
BC047554	chr19:35414102-35417732	1.03323	2.39509	1.21292	1
BC047582	chr6:96023059-96025326	5.83339	8.37383	0.521554	1
BC047656	chr20:55841852-55858051	0.996767	2.42614	1.28333	1
BC047723	chr1:113499050-113544813	2.17212	2.36679	0.123824	1
BC047792	chr7:44924551-44925992	6.705	8.00142	0.255017	1
BC048111	chr2:97760671-97763199	0.646486	0.994845	0.621852	1
BC048277	chr20:42839599-42854666	8.69425	6.92944	-0.327322	0.44015
BC048978	chr12:28341262-28343671	19.5979	17.4565	-0.166937	0.73835
BC050302	chr17:42299282-42301067	19.746	18.0683	-0.128099	0.8014
BC050343	chr22:51174256-51176567	0	0.312964	inf	1
BC051465	chr12:8232976-8234759	12.7408	11.8027	-0.110333	0.858
BC052334	chr16:84150655-84151172	20.4982	11.5778	-0.82414	0.3333
BC052811	chr15:38363828-38364884	0	3.87252	inf	1
BC053735	chr2:96986189-96987644	1.36816	0.526346	-1.37816	1
BC054864	chr18:29265617-29266786	27.6781	22.2499	-0.314942	0.57985
BC054887	chr1:71547049-71703406	0.154151	0.225861	0.551086	1
BC059953	chr19:637104-637537	8.2697	4.18709	-0.981887	1
BC062224	chr16:86754290-86755560	0.767363	0	#NAME?	1
BC062470	chr21:38435342-38436341	9.5749	14.6892	0.617431	0.428
BC062542	chr15:77817936-77826445	0.248905	0.19211	-0.373664	1
BC063022	chr11:86511596-86663830	53.6602	51.4346	-0.0611129	0.8555
BC063381	chr4:120330487-120331388	1.02485	0.798688	-0.359707	1
BC063641	chr11:32875248-32879666	129.237	84.6034	-0.611237	0.116
BC063714	chr16:2710350-2723375	11.2454	15.4476	0.458053	0.26795
BC064139	chr1:85618179-85619886	23.3015	20.7093	-0.170145	0.7542
BC064338	chr1:120451878-120453236	17.2477	14.4259	-0.257744	0.67805
BC064349	chr9:96938739-96966848	15.8064	22.2847	0.495548	1
BC064478	chr6:13614344-13615387	19.9045	28.8246	0.534207	0.3716
BC064958	chr9:21324053-21335352	113.958	112.73	-0.0156248	0.9691
BC066333	chr3:48481666-48485615	51.3316	64.1948	0.322609	0.42135
BC066970	chr15:44826703-44829121	36.8776	54.7952	0.571306	0.18585
BC067285	chr7:123389121-123391476	38.2597	47.4582	0.310831	1
BC067888	chr10:79542623-79552934	46.2185	43.6766	-0.0816083	0.8262
BC067908	chr19:1874881-1876168	20.743	12.4319	-0.738576	0.2314
BC068274	chr2:174890007-174891881	0.431642	0	#NAME?	1
BC069037	chr20:4173736-4176599	0.699547	3.22113	2.20307	1
BC070363	chr1:17215040-17216161	10.4443	11.2696	0.109716	0.87255
BC070391	chr4:120370725-120375783	1.77631	2.69289	0.600268	1
BC071615	chr6:166796676-166798302	4.14639	2.92359	-0.504114	1
BC071772	chr1:174083004-174084584	3.1127	1.76507	-0.818444	1
BC071777	chr19:12456766-12458752	16.4205	30.1097	0.874724	0.1037
BC071787	chr18:59475302-59476953	11.963	4.63813	-1.36696	0.09395
BC071802	chr2:62296591-62374016	3.60242	4.22667	0.230555	1
BC071808	chr1:211608413-211608672	94.1683	81.2424	-0.213008	0.8625
BC071821	chr20:37590568-37590754	0	115.946	inf	0.0057
BC073928	chr16:30887232-30906537	10.6911	11.0559	0.0483974	0.90205
BC078172	chr10:17256245-17271983	0.186401	0	#NAME?	1
BC080552	chr1:41972589-41974050	8.40024	10.8869	0.374085	0.56775
BC080555	chr10:75255281-75256029	1.73043	1.60743	-0.106371	1
BC080605	chr9:68409997-68414599	0.729958	1.83506	1.32995	1
BC084573	chr17:35289408-35293921	0.987681	0.551298	-0.841213	1
BX537510	chr11:115509280-115517676	0	0.0825471	inf	1
BX537514	chr12:49082247-49086290	435.293	363.875	-0.258544	0.46995
BX537540	chr3:141025327-141030534	1.07852	1.78311	0.72534	1
BX537586	chr7:43663963-43667238	4.80359	0.37609	-3.67496	1
BX537662	chr6:155161311-155163251	16.8706	10.0005	-0.754443	0.2533
BX537723	chr7:126986843-127013619	0.0424914	0.317962	2.90361	1
BX537733	chr14:21668619-21675059	80.3308	65.3078	-0.298698	0.4388
BX538221	chr15:67152640-67159360	1.15756	1.51319	0.386504	1
BX538228	chr9:91620685-91625315	4.74506	6.08003	0.35765	1
BX538249	chr1:101491408-101552819	6.11828	6.88355	0.170028	1
BX538256	chr10:120065401-120067578	24.3167	28.353	0.221556	0.66095
BX538325	chr5:141785943-141790750	0.768566	0.450995	-0.769059	1
BX538337	chr4:56294192-56297269	232.241	150.407	-0.626752	1
BX538340	chr2:9246721-9249987	2.19891	3.97487	0.854118	1
BX538341	chr4:96083660-96088750	0	0.822595	inf	1
BX641058	chr11:72951136-72953379	33.8673	26.265	-0.366747	0.41075
BX647159	chr20:30774286-30776657	12.0198	14.5709	0.277679	0.6005
BX647227	chr11:1052610-1055735	0.566804	0.60079	0.0840108	1
BX647262	chr6:3905158-3912213	11.5644	13.3271	0.204682	0.64215
BX647525	chr20:30252263-30311729	66.5639	57.3822	-0.214137	0.52365
BX647543	chr11:128789205-128791057	1.38474	0.358668	-1.9489	1
BX647619	chr20:3907962-3911562	57.7979	67.5461	0.224856	0.5761
BX647685	chr14:75889958-75894444	16.1239	18.5111	0.199193	1
BX647714	chr3:69066554-69068522	16.6481	9.33962	-0.833919	0.2095
BX647732	chr8:10713596-10716946	0	0.217139	inf	1
BX648062	chr1:93847978-93851185	9.19839	7.59076	-0.277136	1
BX648186	chr8:79749763-79752756	0.409555	0.307122	-0.415243	1
BX648200	chr7:97840777-97844752	20.8133	13.0696	-0.671284	0.1305
BX648254	chr16:83847971-83853342	0.327846	0.382445	0.222234	1
BX648371	chr8:126625711-127132021	0.667269	0.558408	-0.256949	1
BX648457	chr8:145575892-145577730	5.49363	3.60499	-0.607766	0.406
BX648491	chr13:30726024-30733758	0.102484	0	#NAME?	1
BX648634	chrY:21853830-21856492	4.00076	0	#NAME?	1
BX648637	chr19:10396483-10399695	140.249	77.8703	-0.848847	0.0317
BX648653	chr7:131178722-131183518	3.50735	2.63423	-0.413003	1
BX648801	chr1:149816064-149820591	61.2624	63.0651	0.0418403	0.91585
BX648922	chr17:77889055-77900524	0.60905	0.697459	0.195549	1
BX649078	chr5:115703114-115710267	0.159963	0.609912	1.93086	1
BX649128	chr11:94898710-94905359	53.8986	78.6024	0.544325	1
FR407590	chr19:15939770-15947051	188.265	13.2941	-3.8239	5e-05
BX649153	chr12:14915440-14920865	7.941	11.4271	0.525068	0.30295
CR589979	chr14:55369023-55370518	14.2353	8.9938	-0.662475	0.2986
CR590107	chr13:48627460-48669198	35.5728	39.3661	0.14618	0.68265
CR590180	chr10:75502752-75503988	120.817	106.216	-0.185815	0.67625
CR590356	chr8:90729655-90769939	3.55118	3.85844	0.119719	1
CR590425	chr17:53239053-53241657	34.5858	35.3529	0.0316478	0.9485
CR590573	chr6:26686468-26688038	2.70678	4.58396	0.760017	1
CR590599	chr6:112606856-112620109	0.162543	0.0622969	-1.38359	1
CR591392	chr12:115151615-115205763	0.256706	0.667927	1.37958	1
CR591476	chrX:39696789-39707612	0.224476	0.116064	-0.951639	1
CR591483	chr6:21521973-21524014	0	1.55011	inf	1
CR591631	chr5:14663207-14664704	2.90185	2.30329	-0.333279	1
CR591858	chr4:146298060-146299109	1.19882	7.33428	2.61304	1
CR592477	chr10:6019376-6021681	5.45249	4.27554	-0.350807	1
CR592586	chr10:131910185-131919006	1.309	1.71767	0.391985	1
CR592608	chr6:52149127-52150390	171.405	144.095	-0.250393	0.5389
CR592664	chr21:44019389-44035108	0.0555537	0.0431725	-0.363769	1
CR593175	chr13:28403905-28495541	1.00342	1.3	0.373579	1
CR593487	chr22:19159236-19160345	23.8165	19.344	-0.300078	0.5936
CR593703	chr15:99927815-99929272	21.6346	41.2961	0.932666	0.09345
CR593775	chr16:14456965-14464123	0	0.168746	inf	1
CR593869	chr3:96336365-96337000	6775.15	7634.9	0.172356	0.61235
CR594287	chr5:99785457-99870890	0.055193	0.116391	1.07643	1
CR594324	chr5:77654626-77656214	16.124	19.5341	0.276788	0.6054
CR594753	chr14:76679330-76680686	64.6755	61.1245	-0.0814679	0.86595
CR594811	chr17:61778206-61780030	0.396379	0.313507	-0.338383	1
CR595360	chr3:128208074-128221191	25.67	26.1557	0.0270429	0.9436
CR595361	chr2:37898910-37899814	1.56355	3.694	1.24036	1
CR595419	chr11:82962568-82964609	10.7002	18.1917	0.765646	0.21105
CR595591	chr17:66110552-66157623	17.5094	22.6773	0.373115	0.30855
CR596092	chr1:23940282-23945957	0.127322	0.490166	1.94479	1
CR596471	chrX:133684053-133694304	0.373164	0.361739	-0.0448626	1
CR596513	chr6:101329346-101330847	11.4184	28.8214	1.33578	0.03225
CR596520	chr2:91934346-91935338	14.644	12.0406	-0.282397	0.6747
CR596696	chr7:107270457-107271165	17.217	6.1681	-1.48093	0.1592
CR596712	chr13:21276298-21277857	65.5022	66.9287	0.0310807	0.9415
CR597362	chr2:203852235-203852986	4.23235	11.0213	1.38076	1
CR597739	chr16:72317199-72325315	1.3168	2.01874	0.616419	1
CR597873	chr3:195382447-195384798	1.32747	1.75583	0.403479	1
CR597960	chr13:22032723-22034752	33.8726	16.921	-1.00131	0.038
CR598056	chr1:566463-568065	147973	151660	0.0355037	0.9006
CR598144	chr2:677185-682802	8.02822	6.44025	-0.317965	1
CR598210	chr6:3751344-3754080	25.6194	27.073	0.0796157	0.85675
CR598413	chr8:10344316-10346944	8.67593	6.45885	-0.425741	1
CR598426	chr2:10179218-10180790	25.1015	28.7307	0.194817	0.70065
CR598503	chr1:36321682-36323276	76.9263	63.5865	-0.274756	0.52855
CR598519	chr7:148394425-148395856	20.6018	23.694	0.20175	0.69215
CR598625	chr1:155017692-155023641	11.136	11.0671	-0.00895837	0.98605
CR598733	chr15:41576229-41601901	134.254	133.412	-0.00907217	0.97845
CR599065	chr8:6475995-6506328	4.59192	4.26692	-0.105903	1
CR599621	chr2:105474039-105475031	1.07034	0.914581	-0.226886	1
CR599788	chr17:79369408-79370944	10.0984	15.5151	0.619537	0.28865
CR599987	chr11:10529433-10530720	768.709	1022.59	0.411717	0.2489
CR600208	chr2:182819222-182994893	0.350978	0.652062	0.893627	1
CR600638	chr13:29069769-29071404	0.563455	0	#NAME?	1
CR600824	chr17:43238060-43238894	11.4148	11.423	0.00103527	0.9472
CR601020	chr3:5018473-5020327	0.830307	0.326418	-1.34692	1
CR601061	chr21:18940620-18942412	386.95	355.488	-0.122345	0.7498
CR601078	chr2:160471806-160473593	9.54136	13.5834	0.509581	0.36815
CR601496	chr6:163834101-163834992	2.06919	0	#NAME?	1
CR601542	chr2:91807794-91847977	12.5441	14.0983	0.168512	0.6541
CR601575	chr11:134020574-134021747	36.2012	47.0171	0.377149	0.45325
CR602022	chr12:58325306-58329847	2.28424	2.56345	0.166376	1
CR602569	chr6:170124914-170126166	15.3076	12.8175	-0.256127	0.6906
CR602593	chr1:234510107-234520769	15.279	14.479	-0.0775875	0.85135
CR602639	chr3:128578558-128579369	11.1813	15.2636	0.449012	0.5616
CR602684	chr11:126210852-126225431	30.215	32.3366	0.0979025	0.7934
CR602880	chr17:45132466-45177627	2.72285	3.30119	0.277871	1
CR603327	chr10:53990156-54073870	0.069957	0.032366	-1.11199	1
CR603400	chr3:57112970-57114129	3.76249	0.846526	-2.15206	1
CR603803	chr6:100015972-100016972	51.1235	61.8292	0.274302	0.55415
CR604031	chr5:50672931-50679087	0.456574	0	#NAME?	1
CR604036	chr9:32551141-32553001	13.6223	20.8507	0.614121	0.2557
CR604228	chr13:111474474-111491682	1.11905	1.237	0.144578	1
CR604262	chr21:47874899-47878593	7.25583	14.0163	0.94989	0.0736
CR604878	chr4:56814121-56815341	0.729561	3.4699	2.24979	1
CR605149	chr2:64455601-64479960	0.865995	0.73779	-0.23115	1
CR605357	chr1:40938726-40940017	7.3656	8.54726	0.214659	1
CR605371	chr1:151102536-151104086	4.18155	4.33333	0.0514379	1
CR605402	chr4:106962788-106964536	3.41595	6.22902	0.866719	1
CR605684	chr5:43287800-43289456	2.70967	3.42525	0.338089	1
CR605870	chr15:57846152-57847878	0.591694	0.456812	-0.37325	1
CR605890	chr22:21353392-21356015	79.8756	77.4093	-0.0452487	0.91235
CR606168	chr1:1822909-1824112	2.30847	6.26383	1.44011	0.16075
CR606809	chr14:74034941-74036537	51.121	73.0962	0.51588	0.2441
CR607255	chr4:189661660-189662435	7.609	3.94687	-0.946999	1
CR607514	chr14:23492291-23493426	28.4076	23.0462	-0.301747	0.5946
CR607695	chr16:68261128-68263048	246.488	228.253	-0.11088	0.7747
CR607950	chr10:125115956-125277984	0.0107054	0.0331831	1.63211	1
CR608259	chr11:18212109-18212767	0	1.78518	inf	1
CR608740	chr19:12305852-12349425	0.91316	2.06021	1.17385	1
CR609342	chr1:93730201-93811374	7.03582	11.2707	0.679781	0.07285
CR610619	chr11:119252534-119371306	1.07355	1.06618	-0.00994206	1
CR610740	chr20:31097809-31099666	0.765053	0	#NAME?	1
CR610854	chr10:27829455-27831143	13.1562	13.7187	0.0603978	0.9365
CR611155	chr2:220253217-220268355	0.0205233	0.0350876	0.773702	1
CR611171	chr22:27188218-27190341	1.33225	2.3833	0.839103	1
CR611240	chr7:126986843-127013619	41.7993	40.3405	-0.0512514	0.8901
CR611332	chr5:139496842-139498964	211.178	212.092	0.00622991	0.9891
CR611965	chr5:141323143-141323786	10.4489	23.8331	1.18961	0.17115
CR612190	chr11:46867977-46895944	1.70509	1.06995	-0.67231	1
CR612326	chr9:108418649-108420264	0.554172	0	#NAME?	1
CR612330	chr19:2949032-2950642	18.1635	12.2097	-0.573015	0.32985
CR612362	chr6:76006234-76007696	3.24005	2.47019	-0.391397	1
CR612552	chr17:22022436-22023989	1554.25	1968.07	0.340561	0.32875
CR612700	chr19:47140089-47142418	3.22759	3.80386	0.237007	1
CR613267	chr8:17942376-17955126	2.42456	4.62892	0.932953	1
CR613812	chr9:503056-504746	1.38075	4.73254	1.77716	1
CR614293	chr22:19435415-19437628	3.00449	0.0211796	-7.1483	1
CR614442	chr18:34366799-34408805	42.1666	43.8765	0.0573464	0.87205
CR614561	chr15:40780239-40850183	7.24108	10.2529	0.501749	0.1785
CR614803	chr21:16195289-16230029	2.04393	2.64122	0.369858	1
CR614989	chr1:568136-568843	258900	226540	-0.192625	0.52755
CR615110	chr4:140372571-140374893	11.9098	13.6267	0.194291	0.72535
CR615241	chr19:40804387-40805930	12.3222	12.5672	0.028404	1
CR615358	chr19:16741574-16770941	60.4403	65.0379	0.10577	0.7569
CR615453	chr9:68726484-68748370	1.30373	1.19599	-0.124439	1
CR616151	chr14:77972380-77973145	969.182	850.574	-0.18833	0.62345
CR616222	chr17:56084049-56085165	604.774	488.813	-0.307114	0.40265
CR616826	chr13:102371306-102373830	0	0.863305	inf	1
CR616845	chr11:112160923-112163452	4.43518	5.98384	0.432082	1
CR617293	chrX:152159704-152225148	0.0819845	0.243484	1.5704	1
CR617315	chr14:81687552-81689753	5.23405	14.3238	1.45241	0.20805
CR617316	chr1:9986450-9987467	221.826	254.315	0.197187	0.6382
CR617491	chr15:83876654-83896948	0.0928203	0.391944	2.07813	1
CR617623	chr6:6685380-6687217	6.07636	11.1679	0.878078	0.18135
CR617898	chr2:95533230-95534506	0	0	0	1
CR617933	chr7:66018769-66057352	7.29896	8.03451	0.13852	1
CR618142	chr2:189091077-189102981	1.87801	2.75794	0.554384	1
CR618310	chr4:4822131-4823179	2.78468	1.47865	-0.913235	1
CR618436	chr17:43224096-43225592	13.4971	13.2666	-0.0248506	0.962
CR618823	chr17:20691383-20692897	0.761229	1.18993	0.644472	1
CR618966	chr6:159463302-159469735	0.489076	0.635535	0.377912	1
CR619214	chr17:29035713-29097052	6.05678	7.03867	0.216752	1
CR619813	chr8:134584413-134586016	4.41206	0	#NAME?	1
CR619980	chr12:65103237-65104293	1.18398	0.888413	-0.41434	1
CR620154	chr9:93759335-93764114	0	0.159866	inf	1
CR620587	chr5:31558856-31559982	6.03716	8.57421	0.506135	1
CR620748	chr6:26321749-26322624	18.39	9.78276	-0.910605	0.25705
CR620977	chr4:40168294-40169428	17.1898	15.4763	-0.151484	0.82995
CR621005	chr18:46550072-46574844	1.55797	0.000652899	-11.2205	1
CR621233	chr2:10588860-10590831	8.30461	8.05885	-0.0433387	0.9548
CR621467	chr1:43424791-43448992	6.30783	6.39901	0.020705	1
CR621509	chr1:218517553-218519366	52.5384	54.5311	0.0537078	0.9072
CR621874	chr3:45791118-45792143	50.0604	14.2172	-1.81604	0.0072
CR622106	chr12:125514066-125515683	1082.94	767.114	-0.497445	0.1777
CR622110	chr3:171178400-171180045	0.540905	0	#NAME?	1
CR622406	chr19:46271644-46272943	55.5757	77.1557	0.473319	0.2753
CR622974	chr6:10743560-10747802	3.46127	3.88335	0.166003	1
CR623081	chr1:565038-566030	240689	215114	-0.162066	0.5865
CR623291	chr2:152101985-152103089	0	5.18006	inf	1
CR624430	chr8:54426637-54427601	4.28667	13.0264	1.60351	0.10725
CR624517	chr7:8301893-8384146	2.57565	3.07987	0.257935	1
CR624629	chr21:44875730-44877110	1.01365	0.393337	-1.36572	1
CR624823	chr3:28798945-28800301	0	0.817293	inf	1
CR624925	chr6:87540308-87647370	0.0416217	0.0404827	-0.0400318	1
CR625066	chr2:239334019-239335530	0.938919	4.51953	2.2671	1
CR625516	chr6:81150446-81150889	6.43298	14.7485	1.19701	0.3849
CR625733	chr21:47456965-47459205	0	0.26329	inf	1
CR626194	chr2:139175854-139259268	0.939009	0.797535	-0.23559	1
CR626456	chr1:89488179-89515726	1.1772	1.40767	0.257946	1
FR037465	chr19:37264613-37266810	2.37061	11.5726	2.28738	0.03295
CR626620	chr22:45529709-45559662	61.4666	33.9647	-0.855764	0.0188
CR627155	chr2:20812058-20816027	7.98904	4.47027	-0.837661	0.16215
CR627188	chr8:143783670-143808391	4.90461	4.25894	-0.203644	1
CR749370	chr3:28283074-28361253	6.56092	7.34823	0.163498	1
CR749489	chr5:110847923-111075423	0.306118	0.393863	0.363606	1
CR749507	chr20:13360436-13365292	1.07769	1.51878	0.49498	1
CR749698	chr19:28248092-28251757	2.68579	3.15006	0.230034	1
CR749723	chr17:10561860-10562399	0	3.17167	inf	1
CR749847	chr6:6680542-6683866	5.3295	12.0127	1.17249	0.04315
D86358	chr19:52020951-52035110	0.377955	0.246326	-0.617647	1
D87077	chr6:42714695-42836128	5.06169	6.01419	0.248752	1
D87470	chr11:73111845-73309091	8.65359	10.0741	0.219287	0.535
FR000054	chr3:62283227-62283266	0	0	0	1
FR000071	chr2:61705064-61705091	0	0	0	1
FR000116	chr1:11821748-11822000	9.11873	22.0794	1.2758	0.44615
FR000117	chr19:30537567-30537625	0	0	0	1
FR000133	chr19:35305697-35305834	0	0	0	1
FR000195	chr14:69281475-69281671	0	0	0	1
FR000238	chr11:69200567-69200595	0	0	0	1
FR000565	chrX:99928326-99928916	4.79618	5.18845	0.113418	1
FR000929	chr11:118786568-118786788	36.2644	29.3673	-0.304346	0.8004
FR000971	chr10:14946613-14947829	83.696	77.7558	-0.106209	0.8166
FR000989	chr5:141230641-141231961	0	0	0	1
FR001107	chr5:141871050-141871155	0	0	0	1
FR001130	chr7:157129388-157129416	0	0	0	1
FR001147	chr6:139982537-139982649	0	0	0	1
FR001325	chr1:212731174-212732013	8.67645	2.32427	-1.90033	0.1623
FR001344	chr3:128566400-128566429	0	0	0	1
FR001476	chr6:93153026-93153085	0	0	0	1
FR001488	chr20:3763800-3763955	0	0	0	1
FR001493	chr7:114663111-114663231	160.189	0	#NAME?	1
FR001556	chr10:79538990-79539019	0	0	0	1
FR001633	chr3:88177246-88177870	1.90263	1.39936	-0.443233	1
FR001728	chr9:127115242-127115271	0	0	0	1
FR001913	chr14:102021885-102025171	0	0	0	1
FR001927	chr11:65623666-65623693	0	0	0	1
FR001993	chr11:66405978-66406098	192.339	0	#NAME?	1
FR001996	chr2:220372864-220373023	31.0717	0	#NAME?	1
FR002016	chr16:73094038-73094186	79.008	57.9721	-0.44664	1
FR002033	chr4:46726266-46726292	0	0	0	1
FR002362	chr17:63071038-63071231	0	0	0	1
FR002408	chr22:42224727-42224770	0	0	0	1
FR002567	chr19:44009209-44009449	7.4349	5.70158	-0.382951	1
FR002579	chr1:16787442-16794976	11.1411	18.0407	0.695358	0.1089
FR002707	chr15:43029400-43035400	53.9493	44.6875	-0.271733	0.6165
FR002780	chr6:43043014-43043212	15.9532	0	#NAME?	1
FR002917	chr1:32510924-32511014	0	0	0	1
FR002924	chrM:1672-3230	0	0	0	1
FR003121	chr16:76269431-76269460	0	0	0	1
FR003224	chr4:128758921-128765195	12.9212	29.2945	1.18089	1
FR003320	chr6:33873777-33873854	0	0	0	1
FR003403	chr16:67906313-67906430	1664.66	2324.91	0.481949	0.41925
FR003498	chr15:35838395-36151202	0.110907	0.131659	0.247458	1
FR003560	chr1:248099384-248099537	0	0	0	1
FR003709	chr17:46667728-46667765	0	0	0	1
FR003724	chr7:156812504-156812722	0	0	0	1
FR003750	chr22:24253497-24253538	0	0	0	1
FR004039	chr16:11337183-11337493	0	3.20137	inf	1
FR004121	chr14:102098848-102098961	216.28	165.766	-0.383748	0.4733
FR004123	chr19:35307593-35307636	0	0	0	1
FR004241	chr5:151191054-151191072	0	0	0	1
FR004580	chr7:229740-229879	0	156.109	inf	0.08555
FR004609	chr14:74667550-74667651	1821.25	4196.38	1.20421	0.2403
FR004652	chr9:3224545-3224701	81.4523	234.902	1.52803	0.4299
FR004739	chr13:99848625-99853174	4.28584	0.0135655	-8.30349	1
FR004754	chr1:29062555-29063191	6.74108	6.06972	-0.15135	1
FR004843	chrX:79931581-79931601	0	0	0	1
FR005117	chr10:79541029-79541132	0	0	0	1
FR005197	chr10:28810015-28810041	0	0	0	1
FR005211	chr21:40389607-40389636	0	0	0	1
FR005286	chr11:33183233-33213144	0.690182	1.18561	0.780584	1
FR005316	chr12:27124155-27124181	0	0	0	1
FR005323	chr2:740481-740512	0	0	0	1
FR005327	chr16:25083764-25083807	0	0	0	1
FR005406	chr17:47845870-47846067	0	0	0	1
FR005531	chr19:35302551-35305333	0	0	0	1
FR005577	chr10:79541527-79541581	0	0	0	1
FR006143	chr19:35305995-35306199	0	0	0	1
FR006224	chr10:79540329-79540371	0	0	0	1
FR006395	chr3:128588427-128588457	0	0	0	1
FR006658	chr1:211745260-211745362	7458.26	3795.69	-0.974476	0.21855
FR006772	chr3:114037763-114037856	0	0	0	1
FR006777	chr1:167385634-167385764	560.292	1718.89	1.61723	0.14395
FR006889	chr14:103372756-103372777	0	0	0	1
FR006950	chr10:76131551-76131580	0	0	0	1
FR007059	chr17:30808020-30808140	9980.16	10443.3	0.0654386	0.8929
FR007226	chr22:42227886-42227914	0	0	0	1
FR007369	chr3:42121863-42121923	0	0	0	1
FR007372	chr9:127279717-127279810	1168.25	0	#NAME?	0.01975
FR007843	chr3:30738026-30738096	0	0	0	1
FR008129	chr11:112234189-112234308	0	0	0	1
FR008133	chr9:127281668-127281708	0	0	0	1
FR008253	chr19:35305995-35306199	0	0	0	1
FR008262	chr17:70067183-70233344	0	0	0	1
FR008494	chr5:126515522-126515552	0	0	0	1
FR008530	chr14:69090590-69090779	0	25.5112	inf	1
FR008640	chr19:35305995-35306199	0	0	0	1
FR008971	chr16:22498766-22498793	0	0	0	1
FR008975	chr8:8641067-8641163	4426.26	2899.55	-0.610256	0.43725
FR009005	chr2:175174733-175174856	0	0	0	1
FR009508	chr4:42097863-42101378	6.54472	9.05412	0.468243	0.41045
FR009595	chr9:140119531-140119605	981.215	0	#NAME?	0.0673
FR009639	chr10:89402510-89402536	0	0	0	1
FR009646	chr6:135376137-135376166	0	0	0	1
FR009796	chr5:175607092-175607118	0	0	0	1
FR009874	chr2:122407703-122486136	6.96094	8.17231	0.231461	0.54345
FR009897	chr17:46703950-46704068	1687.54	653.12	-1.3695	0.23665
FR010002	chr19:35306688-35306745	0	0	0	1
FR010513	chr3:73115433-73115544	1693.16	969.808	-0.803947	0.51675
FR010577	chr15:44819887-44820067	0	0	0	1
FR010597	chr16:25083059-25083119	0	0	0	1
FR010615	chr10:79541029-79541132	0	0	0	1
FR010904	chr15:41576229-41601901	0	0	0	1
FR010996	chr7:148975235-148975262	0	0	0	1
FR011310	chr7:129240125-129240297	0	0	0	1
FR011530	chr7:137555916-137556075	0	0	0	1
FR011842	chrX:68138141-68138299	0	54.2672	inf	1
FR011917	chr1:117568103-117602112	1.95325	1.47436	-0.405789	1
FR012026	chr10:79540684-79540714	0	0	0	1
FR012123	chr12:108914962-108914981	0	0	0	1
FR012148	chr12:89746379-89746458	0	846.394	inf	0.0388
FR012179	chr15:96886719-96886747	0	0	0	1
FR012275	chr19:35306968-35306998	0	0	0	1
FR012277	chr6:87540308-87647370	0	0	0	1
FR012320	chr10:88687592-88687619	0	0	0	1
FR012361	chr2:67108229-67108372	301.106	121.23	-1.31252	0.3079
FR012440	chr19:50815922-50816057	272.971	166.999	-0.708908	0.5514
FR012445	chr13:50656306-51228211	0	0	0	1
FR012551	chr3:169482250-169482848	4.57007	6.24689	0.450922	1
FR012632	chr1:179557027-179557162	0	0	0	1
FR012723	chr19:35305954-35305989	0	0	0	1
FR012833	chr2:64959051-64959134	0	0	0	1
FR012889	chr7:150755524-150755551	0	0	0	1
FR012932	chr2:119256163-119256214	0	0	0	1
FR012958	chr16:25083764-25083807	0	0	0	1
FR013040	chr10:81272788-81272818	0	0	0	1
FR013060	chr16:3422859-3422886	0	0	0	1
FR013118	chr16:30671366-30671777	88.5559	59.5689	-0.572028	0.31225
FR013120	chr19:58943743-58943786	0	0	0	1
FR013134	chr17:46625250-46625290	0	0	0	1
FR013224	chr22:24239706-24239735	0	0	0	1
FR013237	chr16:25081073-25081103	0	0	0	1
FR013326	chr3:128580474-128580504	0	0	0	1
FR013350	chr1:28297684-28297715	0	0	0	1
FR013395	chr16:4323022-4323043	0	0	0	1
FR013436	chr5:65619540-65619729	24.9297	0	#NAME?	1
FR013577	chr11:74719332-74719384	0	0	0	1
FR013600	chr10:79541134-79541172	0	0	0	1
FR013697	chr2:98292425-98292451	0	0	0	1
FR013899	chr11:123497908-123498269	24.9195	43.8669	0.815859	0.3434
FR014206	chr16:10695503-10695644	0	47.058	inf	1
FR014336	chr2:61165403-61165586	180.489	93.5404	-0.94825	0.61785
FR014423	chr6:8625054-8625223	71.6745	0	#NAME?	1
FR014543	chr22:37735623-37781323	0	0	0	1
FR014575	chr2:237037182-237037212	0	0	0	1
FR014661	chrX:54219295-54222521	0	181.601	inf	0.12465
FR015273	chr1:156360344-156360619	0	8.77685	inf	1
FR015290	chr2:198115584-198167243	3.02907	0	#NAME?	1
FR015567	chr7:142375400-142375429	0	0	0	1
FR015595	chr2:226564761-226564793	0	0	0	1
FR015736	chr15:82969858-82969887	0	0	0	1
FR015816	chr13:50656306-51228211	0	1.33618	inf	1
FR015865	chr1:48460164-48460183	0	0	0	1
FR015886	chr11:119455878-119456007	0	0	0	1
FR015990	chr10:32556838-32556853	0	0	0	1
FR016030	chr5:122421875-122421909	0	0	0	1
FR016059	chr2:152656650-152656839	638.932	596.842	-0.0983128	0.8693
FR016145	chr17:14252581-14252640	0	3106.95	inf	0.0388
FR016242	chr10:77462873-77462908	0	0	0	1
FR016349	chr18:45660056-45660343	0	0	0	1
FR016662	chr1:33722083-33722110	0	0	0	1
FR016802	chr7:140860426-141203524	0	286.159	inf	1
FR017233	chr20:42178109-42178210	0	224.735	inf	1
FR017248	chr19:35302551-35305333	0	0	0	1
FR017316	chr2:207940807-207941082	32.0335	32.3325	0.0134066	0.8569
FR017334	chr19:35302551-35305333	0	0	0	1
FR017336	chr15:43029400-43035400	18.8591	17.9904	-0.0680339	0.90975
FR017337	chr16:9088471-9088616	0	49.5214	inf	1
FR017548	chr3:141746156-141746309	0	184.231	inf	0.08555
FR017583	chr17:26368975-26369162	212.755	25.6685	-3.05112	0.07615
FR017647	chr1:214527076-214527102	0	0	0	1
FR017830	chr10:77499311-77499403	0	320.966	inf	1
FR017868	chr12:54052761-54053079	13.6709	0	#NAME?	1
FR018455	chr3:195419115-195419142	0	0	0	1
FR018527	chr8:128312478-128312494	0	0	0	1
FR018548	chr2:156762343-156762615	292.776	0	#NAME?	0.07095
FR018704	chr20:47662772-47662803	0	0	0	1
FR018760	chr22:24251116-24251145	0	0	0	1
FR018772	chr4:26433717-26433844	4071.05	3211.93	-0.341958	0.5545
FR018849	chr3:185080775-185080962	0	25.6865	inf	1
FR019020	chr17:45024500-45024527	0	0	0	1
FR019068	chr17:46693314-46693412	752.261	1810.1	1.26677	0.36765
FR019116	chr19:35305995-35306199	0	0	0	1
FR019118	chr22:24246225-24246254	0	0	0	1
FR019155	chr15:69823558-69823712	0	0	0	1
FR019186	chr1:206823478-206823507	0	0	0	1
FR019194	chr3:51701660-51701689	0	0	0	1
BX649145	chr8:102179034-102181857	9.13322	2.79258	-1.70953	0.04
FR019348	chr2:119133551-119133572	0	0	0	1
FR019401	chr2:159313217-159313414	0	0	0	1
FR019471	chr19:51163108-51163478	0	0	0	1
FR019478	chr10:127579044-127579247	0	0	0	1
FR019560	chr19:4443550-4443737	82.8495	44.4282	-0.899018	0.61785
FR019639	chr2:47441087-47572105	0.531103	0.917458	0.788652	1
FR019963	chr10:81460702-81460731	0	0	0	1
FR020037	chr11:35835881-35839556	0	0	0	1
FR020117	chr11:75511921-75514460	69.4866	62.6645	-0.149086	0.70805
FR020119	chr12:58325306-58329847	0	0	0	1
FR020130	chr21:38739560-38739581	0	0	0	1
FR020238	chr2:160474656-160474695	0	0	0	1
FR020310	chr22:24252680-24252709	0	0	0	1
FR020332	chr14:102021885-102025171	12.5286	21.4873	0.778262	0.0889
FR020535	chr12:6800774-6800934	64.0994	0	#NAME?	1
FR020672	chr2:156877046-157111432	0	0	0	1
FR020735	chr10:124947704-124947727	0	0	0	1
FR020860	chr5:34902927-34902956	0	0	0	1
FR020930	chr15:72899935-72900089	0	56.4158	inf	1
FR020932	chr9:115927412-115927438	0	0	0	1
FR020988	chr7:155436814-155436915	0	0	0	1
FR021133	chr16:85565264-85565427	0	0	0	1
FR021295	chr16:74326453-74326479	0	0	0	1
FR021358	chr16:28871933-28871961	0	0	0	1
FR021367	chr8:141540101-141540130	0	0	0	1
FR021382	chr15:84948374-84948531	0	0	0	1
FR021449	chr17:43250138-43250248	0	262.908	inf	1
FR021513	chr17:70409321-70409475	0	0	0	1
FR022075	chrM:15889-15915	0	0	0	1
FR022115	chr19:35302551-35305333	0	0	0	1
FR022257	chr16:89297523-89297550	0	0	0	1
FR022394	chr7:66368419-66368450	0	0	0	1
FR022433	chr1:157091195-157091297	3212.2	3243.86	0.01415	0.9077
FR022806	chr7:39894368-39894456	722.793	1633.86	1.17663	0.45
FR022966	chr11:74721074-74721141	0	0	0	1
FR023196	chr10:79533992-79534049	0	0	0	1
FR023229	chr13:50656306-51228211	0	0	0	1
FR023255	chrM:649-1603	0	0	0	1
FR023261	chr19:35305697-35305834	0	0	0	1
FR023280	chr11:63948235-63948262	0	0	0	1
FR023418	chr3:116365135-116365253	16666.3	15924.9	-0.0656502	0.88595
FR023425	chr1:179557027-179557162	0	0	0	1
FR023772	chr11:10879805-10900820	0	0.00019707	inf	1
FR024009	chr16:25081657-25081741	0	0	0	1
FR024082	chr19:40440850-40441001	0	0	0	1
FR024099	chr3:141663269-141665559	43.3141	61.5884	0.50782	0.23285
FR024140	chr15:82969858-82969887	0	0	0	1
FR024176	chr13:50656306-51228211	0	0	0	1
FR024182	chr3:58309514-58309553	0	0	0	1
FR024197	chr4:184939374-184939524	0	59.75	inf	0.035
FR024212	chr19:35305995-35306199	0	0	0	1
FR024428	chr2:203240620-203240647	0	0	0	1
FR024533	chr8:55066172-55066270	0	0	0	1
FR024744	chr11:133917657-133917768	0	0	0	1
FR024975	chr14:76676725-76676754	0	0	0	1
FR025013	chr17:30808194-30808219	0	0	0	1
FR025051	chr6:32080322-32080482	0	27.2754	inf	1
FR025125	chr17:33334684-33336577	94.3148	98.0124	0.0554797	0.89565
FR025214	chr9:37082855-37083119	15.6494	23.7935	0.604458	1
FR025370	chr1:226248740-226248807	0	0	0	1
FR025459	chrM:1672-3230	0	0	0	1
FR025507	chr6:149915760-149915895	481.003	70.3442	-2.77354	0.09805
FR025545	chr10:32095122-32095230	2603.89	2313.13	-0.170825	0.81325
FR025902	chr17:34897580-34900674	4.45399	4.87653	0.130757	1
FR026182	chr9:114696024-114696042	0	0	0	1
FR026291	chr1:179556860-179556891	0	0	0	1
FR026522	chr2:71282696-71283179	0	3.24162	inf	1
FR026826	chr1:168218778-168218807	0	0	0	1
FR026873	chr10:98510034-98510193	10217.2	8105.13	-0.334092	0.4086
FR026882	chr5:68484931-68484958	0	0	0	1
FR026894	chr10:79526648-79526683	0	0	0	1
FR026909	chr8:28920157-28920183	0	0	0	1
FR026950	chr8:103905961-103908782	0	0.871298	inf	1
FR027085	chr2:156877046-157111432	0	0	0	1
FR027182	chr18:23595667-23595866	0	52.7236	inf	0.0782
FR027281	chr1:38516078-38516196	0	99.6871	inf	1
FR027540	chr16:25081657-25081741	0	0	0	1
FR027627	chr17:49012352-49022074	0.0784306	0.427365	2.44598	1
FR027775	chr1:166246245-166246365	2318.19	2481.78	0.0983762	0.86545
FR027828	chr9:96938739-96966848	245.397	193.076	-0.345949	0.83755
FR027912	chr13:52495386-52495723	0	4.94384	inf	1
FR027918	chrX:67695109-67757119	0	0	0	1
FR027989	chr16:25083059-25083119	0	0	0	1
FR028071	chr2:169628462-169642936	526.272	479.593	-0.133996	0.7169
FR028117	chr7:128171354-128171507	0	59.9031	inf	1
FR028169	chr19:34285985-34286104	213.706	0	#NAME?	1
FR028179	chr12:861867-861977	3506.34	848.523	-2.04694	0.1301
FR028342	chr13:99848625-99853174	0.011064	9.69007	9.77449	1
FR028366	chrUn_gl000212:35647-35676	0	0	0	1
FR028527	chr5:139496842-139498964	135.857	440.519	1.69712	1
FR028551	chr22:24239637-24239691	0	0	0	1
FR028703	chr11:74719111-74719142	0	0	0	1
FR028762	chr17:27873904-27878919	0	0	0	1
FR028849	chr3:40503866-40508646	0	0	0	1
FR028994	chr15:67190009-67190190	57.5314	0	#NAME?	1
FR028998	chr6:112938160-112938250	5212.75	6383.36	0.292274	0.68705
FR029094	chr12:112337826-112337926	1121.36	1518.5	0.437398	0.6736
FR029131	chr11:39183107-39183156	0	0	0	1
FR029204	chr19:35306892-35306955	0	0	0	1
FR029221	chr12:28311260-28311412	0	88.2299	inf	1
FR029242	chr2:8665950-8666168	0	0	0	1
FR029309	chr17:37081965-37082010	0	0	0	1
FR029314	chr22:42665758-42670867	0	0	0	1
FR029380	chr17:26645325-26645353	0	0	0	1
FR029506	chr17:70594179-70636611	0.219939	0.479035	1.12302	1
FR029536	chr19:35308129-35308189	0	0	0	1
FR029612	chr3:119147386-119149420	76.2815	57.6302	-0.404507	0.34955
FR029649	chr1:40184115-40184252	701.856	817.215	0.219541	0.773
FR030126	chr13:79980443-79997087	7.06074	8.76347	0.311684	1
FR030135	chr3:12880860-12880890	0	0	0	1
FR030184	chr15:60290439-60290776	0	0	0	1
FR030214	chr5:1346095-1346126	0	0	0	1
FR030221	chr14:71194123-71194152	0	0	0	1
FR030486	chr1:214522046-214523573	247.038	244.183	-0.0167679	0.9784
FR030558	chr1:150540778-150541006	11.7729	0	#NAME?	1
FR030564	chr1:209405716-209405758	0	0	0	1
FR030606	chr2:156877046-157111432	172.162	146.707	-0.230833	0.25585
FR030610	chr19:7096460-7096486	0	0	0	1
FR030815	chr11:33376593-33376675	13399.8	21860.7	0.706128	0.30115
FR030951	chr16:25083059-25083119	0	0	0	1
FR031003	chr13:50656306-51228211	0	0	0	1
FR031037	chr1:95123088-95285834	0.232261	0.547772	1.23783	1
FR031289	chr2:160546702-160546855	0	148.278	inf	0.08555
FR031323	chr19:35345055-35345086	0	0	0	1
FR031342	chr5:139502938-139503132	187.355	328.952	0.812105	0.37205
FR031455	chr17:34244210-34244239	0	0	0	1
FR031472	chr19:35302551-35305333	0	0	0	1
FR031476	chr9:102569708-102569825	0	113.026	inf	0.035
FR031523	chr8:142217623-142217638	0	0	0	1
FR031770	chr8:128747862-128748791	253.97	149.816	-0.761462	0.06015
FR031787	chr6:41757633-41760146	24.0965	22.2805	-0.113038	1
FR031930	chr6:41420854-41420971	0	0	0	1
FR032000	chr4:7061382-7061409	0	0	0	1
FR032155	chr6:101337720-101338347	12.5823	7.13041	-0.819337	0.43415
FR032158	chr17:8375334-8375363	0	0	0	1
FR032229	chr19:35306892-35306955	0	0	0	1
FR032301	chr2:46755025-46768722	6.772	6.4017	-0.0811263	1
FR032406	chr17:65373434-65373949	19.6738	4.90552	-2.0038	0.1301
FR032666	chr14:23388664-23392610	127.679	106.47	-0.262083	0.4866
FR032699	chr8:128182286-128182370	1579.46	0	#NAME?	0.0563
FR032823	chr16:69359002-69359033	0	0	0	1
FR032867	chr2:237040326-237040446	676.616	547.838	-0.304588	0.79385
FR032946	chr10:77374042-77374162	0	80.5951	inf	1
FR032985	chr3:141825544-141825660	0	0	0	1
FR033284	chr10:104402863-104403152	36.1911	47.7443	0.399691	0.7072
FR033336	chr3:62282847-62282865	0	0	0	1
FR033413	chr11:65429653-65430549	9.19802	5.22446	-0.81604	0.36255
FR033532	chr1:56877729-56877853	0	0	0	1
FR033892	chr7:35734847-35739432	0	0	0	1
FR034143	chr12:49194000-49194158	0	0	0	1
FR034449	chr17:46767846-46768004	0	105.935	inf	0.08555
FR034467	chr11:65326457-65326645	0	0	0	1
FR034471	chr1:174964436-174968496	3.02002	2.75468	-0.132677	1
FR034532	chr7:2765067-2765094	0	0	0	1
FR034831	chr19:35305995-35306199	0	0	0	1
FR034874	chr2:45149961-45150008	0	0	0	1
FR035217	chr1:27018623-27020622	0	0	0	1
FR035393	chr12:69068284-69081062	0.0950818	0.155739	0.711891	1
FR035435	chr1:111143333-111143529	24.7534	0	#NAME?	1
FR035515	chr1:168053262-168053292	0	0	0	1
FR035543	chr13:20199831-20199858	0	0	0	1
FR035559	chr16:53362031-53362083	0	0	0	1
FR035609	chr13:26979086-26979371	550.549	440.93	-0.320319	0.53385
FR035643	chr11:10529433-10530720	0	0	0	1
FR035846	chr16:25081164-25081205	0	0	0	1
FR036104	chr17:46659725-46659832	999.25	585.597	-0.770936	0.56545
FR036220	chr10:100006493-100006731	19.1113	0	#NAME?	1
FR036261	chr1:236377038-236379288	55.5658	52.7552	-0.0748855	0.8616
FR036342	chr3:114033347-114035026	0	0	0	1
FR036353	chr1:40088942-40089039	0	344.096	inf	1
FR036361	chr18:45660056-45660343	0	23.9549	inf	0.0436
FR036365	chr17:2624147-2624304	0	46.0495	inf	1
FR036735	chr8:26371914-26371962	11024	0	#NAME?	0.0673
FR036766	chr16:68261128-68263048	834.113	688.361	-0.277077	1
FR036784	chr8:21989302-21989462	44.7884	0	#NAME?	1
FR036834	chr16:25083059-25083119	0	0	0	1
FR036927	chr3:128568258-128568288	0	0	0	1
FR036986	chr2:175938807-175938826	0	0	0	1
FR037280	chr1:2145647-2145674	0	0	0	1
FR037301	chr7:77148141-77148330	0	0	0	1
FR037328	chr1:234768752-234770526	0	0.195967	inf	1
FR037376	chr11:74720108-74720139	0	0	0	1
BC040655	chr1:48761043-48762459	6.26386	34.4681	2.46014	0.01405
FR037504	chr7:148993542-148993673	937.098	1039.37	0.149442	0.87955
FR037508	chr13:50656306-51228211	0	0	0	1
FR037570	chr19:35305954-35305989	0	0	0	1
FR037615	chr7:123389121-123391476	15.0556	3.90909	-1.9454	0.19865
FR037781	chr7:51451323-51451759	19.7595	12.9795	-0.606315	0.5006
FR038165	chr8:68497705-68497734	0	0	0	1
FR038185	chr11:74719194-74719224	0	0	0	1
FR038341	chr2:110752875-110752903	0	0	0	1
FR038678	chr19:35305995-35306199	0	0	0	1
FR038734	chr1:167390976-167390996	0	0	0	1
FR038787	chr11:506462-514689	15.2386	5.76627	-1.40202	1
FR038798	chr17:40730661-40730808	0	0	0	1
FR039176	chr9:15972322-15972344	0	0	0	1
FR039227	chr11:9776316-9832725	0	0	0	1
FR039537	chr6:13289340-13289449	0	0	0	1
FR039681	chr10:79538922-79538964	0	0	0	1
FR039686	chr19:13951344-13951493	148.715	0	#NAME?	0.0563
FR040250	chr1:23243052-23243208	107.116	269.153	1.32926	0.334
FR040256	chr8:82167364-82167501	0	0	0	1
FR040272	chr2:157193083-157198632	4.55993	0	#NAME?	1
FR040327	chr2:176551559-176551727	0	76.1858	inf	1
FR040370	chr13:97600271-97601835	0	0	0	1
FR040383	chr22:17737751-17747623	0	86.154	inf	0.2275
FR040627	chr17:17184671-17184697	0	0	0	1
FR040727	chr21:45894979-45895051	0	1154.11	inf	0.035
FR040818	chr21:45913121-45913189	0	0	0	1
FR040851	chr19:35306892-35306955	0	0	0	1
FR040875	chr10:79541029-79541132	0	0	0	1
FR041101	chr17:70412758-70412923	0	0	0	1
FR041249	chr11:64017039-64017134	0	0	0	1
FR041258	chr8:146071876-146071902	0	0	0	1
FR041300	chr16:2650019-2650048	0	0	0	1
FR041362	chr11:73111845-73309091	0	0	0	1
FR041370	chr10:79540329-79540371	0	0	0	1
FR041470	chr19:24010397-24010428	0	0	0	1
FR041840	chrM:1672-3230	0	0	0	1
FR041861	chr19:52693011-52693074	0	2451.71	inf	0.0388
FR041876	chr19:1776771-1776872	1630.19	257.539	-2.66218	0.09895
FR041894	chrX:69472891-69473012	0	156.965	inf	1
FR041957	chr16:4366936-4367129	20.1188	0	#NAME?	1
FR042062	chr17:29297275-29297303	0	0	0	1
FR042204	chr11:65341946-65342042	0	0	0	1
FR042336	chr9:35754295-35754546	451.364	272.538	-0.727836	0.1792
FR042471	chr3:128651822-128651848	0	0	0	1
FR042611	chr19:35302551-35305333	0	0	0	1
FR042665	chr4:129797434-129797632	0	0	0	1
FR042687	chr18:6928180-6928210	0	0	0	1
FR042730	chr14:19988464-19988491	0	0	0	1
FR042872	chr16:767978-768175	89.7451	145.464	0.696752	0.513
FR043010	chr1:113668562-113668588	0	0	0	1
FR043023	chr10:79541029-79541132	0	0	0	1
FR043134	chr13:50656306-51228211	0	0	0	1
FR043314	chr17:64956113-64956242	0	0	0	1
FR043326	chr10:6289295-6289413	0	139.085	inf	1
FR043427	chr11:118662157-118662187	0	0	0	1
FR043433	chr12:58325306-58329847	0	0	0	1
FR043583	chr1:32803069-32803197	0	0	0	1
FR043628	chr12:112337726-112337753	0	0	0	1
FR043649	chr6:30614573-30614593	0	0	0	1
FR043732	chr22:23330637-23330771	2878.28	2291.48	-0.328927	0.58455
FR043743	chr1:110625268-110625389	0	0	0	1
FR043820	chr5:68484749-68484778	0	0	0	1
FR043845	chr19:35302551-35305333	0	0	0	1
FR044024	chr11:62481403-62481816	480.617	537.52	0.161432	0.70365
FR044152	chr15:40618034-40618915	22.8502	86.7501	1.92466	1
FR044208	chr11:86696245-86696349	0	0	0	1
FR044586	chrX:100142605-100142753	0	98.9646	inf	1
FR044588	chr22:32656040-32656360	4.24127	0	#NAME?	1
FR044605	chr19:35306688-35306745	0	0	0	1
FR044840	chr16:70192859-70207351	0	0	0	1
FR044928	chr12:9485546-9485573	0	0	0	1
FR044944	chr11:74721074-74721141	0	0	0	1
FR045179	chr9:33576528-33576562	0	0	0	1
FR045346	chr19:35306480-35306511	0	0	0	1
FR045961	chr11:74721074-74721141	0	0	0	1
FR045969	chr19:35302551-35305333	0	0	0	1
FR046174	chr13:19382528-19382564	0	0	0	1
FR046791	chr3:141331748-141334185	72.7579	318.863	2.13176	1
FR046857	chrM:8228-10886	0	0	0	1
FR046883	chr1:22434754-22434953	0	0	0	1
FR047274	chr9:37395712-37395872	0	48.8703	inf	1
FR047352	chr4:10134504-10134532	0	0	0	1
FR047483	chr8:110236915-110236932	0	0	0	1
FR047665	chrX:48644238-48644426	0	24.3195	inf	1
FR047706	chr16:25104589-25104619	0	0	0	1
FR047738	chr5:43067276-43067302	0	0	0	1
FR047762	chrX:136067117-136067392	121.732	200.866	0.722526	0.28175
FR048141	chr10:45951911-45951942	0	0	0	1
FR048339	chr6:41491855-41491870	0	0	0	1
FR048388	chr14:100753656-100753685	0	0	0	1
FR048672	chr4:83819290-83819378	3137.5	1528.3	-1.03769	0.4482
FR048769	chr19:35307742-35307850	0	0	0	1
FR048791	chr6:31139662-31139962	6.56325	2.597	-1.33757	1
FR049031	chr2:97539604-97539803	0	25.8906	inf	1
FR049054	chr1:46922733-46922891	0	0	0	1
FR049158	chr17:3714430-3714460	0	0	0	1
FR049400	chr5:92951466-92951631	211.65	106.506	-0.990742	0.61785
FR049406	chr20:49506441-49506468	0	0	0	1
FR049467	chr13:50656306-51228211	301.331	0	#NAME?	1
FR049621	chr1:203017393-203017411	0	0	0	1
FR049654	chr11:13021050-13021301	11.6298	17.0031	0.547975	1
FR049761	chr16:85586323-85586557	0	0	0	1
FR049792	chr3:119540802-119540847	22549.2	16997.5	-0.407754	0.4733
FR049981	chr10:120840352-120840370	0	0	0	1
FR050070	chr12:13004056-13004083	0	0	0	1
FR050125	chr20:3907962-3911562	0	0	0	1
FR050240	chr19:19897953-19897989	0	0	0	1
FR050642	chr12:7072836-7072942	0	145.783	inf	1
FR050649	chr7:127945779-127945807	0	0	0	1
FR050753	chr2:238503745-238503852	475.962	182.535	-1.38268	0.29295
FR050760	chr15:40616328-40616408	595.724	0	#NAME?	0.0673
FR050790	chr19:35307509-35307581	0	0	0	1
FR050981	chr8:71022565-71022598	0	0	0	1
FR050998	chr19:35342657-35342687	0	0	0	1
FR051030	chr8:61533832-61533864	0	0	0	1
FR051061	chr1:53708578-53708651	6185.98	3743.24	-0.724715	0.5609
FR051114	chr3:50258539-50258760	18.1891	0	#NAME?	1
FR051149	chr2:220816031-220816187	0	0	0	1
FR051402	chr2:61765410-61765426	0	0	0	1
FR051483	chr9:109737113-109865269	30007.7	13799.8	-1.12069	1
FR051521	chr6:31447752-31449185	2.70036	2.06977	-0.383682	1
FR051552	chr2:219742670-219742817	0	0	0	1
FR051634	chr12:88978890-88978919	0	0	0	1
FR051751	chr19:35307509-35307581	0	0	0	1
FR051971	chr17:45772397-45772493	505.107	0	#NAME?	0.0673
FR052089	chr11:67450523-67450556	0	0	0	1
FR052323	chr5:139496842-139498964	0	21.5095	inf	1
FR052361	chr1:27731987-27732104	10790	7823.07	-0.463884	0.3927
FR052451	chr11:74953239-74954741	0	0	0	1
FR052473	chr19:35305995-35306199	0	0	0	1
FR052528	chr22:38421774-38421948	0	0	0	1
FR052536	chr19:35305995-35306199	0	0	0	1
FR052814	chr17:42087078-42087107	0	0	0	1
FR053073	chr19:35344727-35344756	0	0	0	1
FR053119	chr16:25083366-25083397	0	0	0	1
FR053173	chr16:25081657-25081741	0	0	0	1
FR053244	chr15:62536197-62536243	0	0	0	1
FR053255	chr22:24235191-24235227	0	0	0	1
FR053272	chr19:35305995-35306199	0	0	0	1
FR053352	chr10:79534184-79534210	0	0	0	1
FR053417	chr13:25326050-25326082	0	0	0	1
FR053580	chr6:41491574-41491847	0	0	0	1
FR053619	chr6:17706487-17707575	0	0	0	1
FR053637	chr10:79540916-79540975	0	0	0	1
FR053756	chr1:91295103-91317175	0	0	0	1
FR053860	chr17:37706388-37706412	0	0	0	1
FR053912	chr6:109665273-109665371	0	178.518	inf	1
FR053939	chr7:27183294-27183316	0	0	0	1
FR053990	chr19:45429968-45430026	0	0	0	1
FR054078	chr16:25078782-25078831	0	0	0	1
FR054110	chr16:72335406-72335423	0	0	0	1
FR054152	chr7:156812504-156812722	547.623	0	#NAME?	0.0172
FR054351	chr5:56614433-56614459	0	0	0	1
FR054438	chr7:140774415-140774439	0	0	0	1
FR054457	chr12:3150793-3150819	0	0	0	1
FR054552	chr2:75888686-75890046	95.1775	84.1799	-0.177146	0.69235
FR054563	chr7:6629429-6629457	0	0	0	1
FR054848	chr15:56036225-56036396	0	0	0	1
FR055002	chr12:54410462-54410492	0	0	0	1
FR055071	chr6:34248003-34248031	0	0	0	1
FR055076	chr2:120740286-120742472	0	0	0	1
FR055205	chr2:165517995-165518131	0	0	0	1
FR055312	chr4:3512625-3512655	0	0	0	1
FR055421	chr3:128568311-128568341	0	0	0	1
FR055423	chr22:24240070-24240147	0	0	0	1
FR055549	chr9:34345968-34346197	0	0	0	1
FR055633	chr1:52554003-52554114	4868.68	2831.33	-0.782054	0.2937
FR055690	chr15:41576229-41601901	0	0	0	1
FR055731	chr10:79539394-79539516	0	0	0	1
FR055874	chr15:90807836-90808073	12.6701	9.6215	-0.39709	1
FR055931	chr5:72485694-72485813	169.326	0	#NAME?	1
FR056073	chrX:53188143-53188169	0	0	0	1
FR056269	chr9:2715908-2718334	1.26993	0.172781	-2.87773	1
FR056389	chr11:74721159-74721212	0	0	0	1
FR056437	chr7:44101486-44101512	0	0	0	1
FR056487	chr4:174053083-174090803	6.95592	5.09153	-0.450142	1
FR056517	chr15:67695955-67814182	1.2259	1.62796	0.409227	1
FR056563	chr11:75132177-75132448	64.3006	38.8494	-0.726941	0.47415
FR056730	chr14:71194596-71194625	0	0	0	1
FR056818	chr6:41757633-41760146	71.6791	80.494	0.167329	0.72095
FR056961	chr10:79535468-79535498	0	0	0	1
FR057091	chr14:97431276-97431416	0	0	0	1
FR057097	chr1:27126073-27126324	24.3462	18.7535	-0.376535	0.78785
FR057121	chr6:16160346-16160377	0	0	0	1
FR057160	chr3:31679093-31679114	0	0	0	1
FR057259	chr2:95958398-95958572	0	0	0	1
FR057271	chr18:59156989-59157100	252.498	0	#NAME?	0.0673
FR057437	chr9:74930095-74930230	105.482	0	#NAME?	1
FR057458	chr20:56285238-56287808	1.56827	2.70615	0.787065	1
FR057653	chr17:19808174-19808189	0	0	0	1
FR057703	chr8:124510129-124515058	2.78269	0	#NAME?	1
FR057808	chr5:139496842-139498964	93.6714	119.426	0.350442	1
FR057835	chr11:46392871-46392897	0	0	0	1
FR057904	chr17:63430359-63430386	0	0	0	1
FR057930	chr6:109662491-109662638	0	48.1382	inf	1
FR057938	chr9:102581357-102581699	4.77591	3.64965	-0.38802	1
FR057943	chr16:68261128-68263048	0	0	0	1
FR057977	chr7:134108660-134108754	0	0	0	1
FR058458	chr3:185204826-185206881	12.2992	13.8248	0.168691	0.76825
FR058468	chr6:138144811-138189370	0	150.405	inf	0.21325
FR058618	chr4:26434614-26434872	1514.28	1699.22	0.166237	0.70765
FR058647	chr21:45894979-45895051	0	0	0	1
FR058692	chr22:18214960-18217987	52.3708	35.1555	-0.575011	0.38215
FR058737	chr19:42364326-42364850	1.70898	5.83818	1.77238	1
FR058849	chr1:24086871-24104777	0	0	0	1
FR058948	chr4:183795664-183795736	0	0	0	1
FR059040	chr5:60452788-60454933	236.914	230.549	-0.0392932	0.92355
[truncated: 3,371 more rows]
