# Supplementary material for: LncRNA ZNNT1 induces p53 degradation by interfering with the interaction between p53 and the SART3-USP15 complex
Source: PNAS Nexus. 2023 Jul 4;2(7):pgad220. doi: 10.1093/pnasnexus/pgad220 (PMC10337854; doi:10.1093/pnasnexus/pgad220)
Supplement: pgad220_Supplementary_Data [file pgad220_supplementary_data.zip › PNASNEXUS-PNASNEXUS-2023-00290R-s02.xlsx]

## Sheet: Table S2
Table S2 Selected ncRNAs from fRNADB
Gene_Symbol	Description
FR407590	UCA1 gene (known ncRNA)
CR621874	ENST00000623173.1
BX649145	ZNNT1 (NR_164368.1)
