# Supplementary material for: LncRNA ZNNT1 induces p53 degradation by interfering with the interaction between p53 and the SART3-USP15 complex
Source: PNAS Nexus. 2023 Jul 4;2(7):pgad220. doi: 10.1093/pnasnexus/pgad220 (PMC10337854; doi:10.1093/pnasnexus/pgad220)
Supplement: pgad220_Supplementary_Data [file pgad220_supplementary_data.zip › PNASNEXUS-PNASNEXUS-2023-00290R-s03.xlsx]

## Sheet: Table S3
Table S3 RNAseq analysis with GENCODEv18 of HCT116 cells transfected with siZNNT1
			FPKM
Ensembl_id	Gene Symbol	Locus	siCont	siZNNT1	log2(fold_change)
ENSG00000000003.10	TSPAN6	chrX:99883666-99894988	16.3473	13.6474	-0.260425
ENSG00000000005.5	TNMD	chrX:99839798-99854882	0.000350771	0.00139606	1.99276
ENSG00000000419.8	DPM1	chr20:49505584-49575092	33.7694	54.2191	0.683086
ENSG00000000457.8	SCYL3	chr1:169631244-169863408	2.89823	2.79071	-0.0545377
ENSG00000000460.12	C1orf112	chr1:169631244-169863408	4.23173	3.30761	-0.355459
ENSG00000000938.8	FGR	chr1:27938574-27961788	0.0890464	0.0227154	-1.97088
ENSG00000000971.11	CFH	chr1:196621007-196716634	0.0537455	0.114616	1.0926
ENSG00000001036.8	FUCA2	chr6:143771943-143832827	53.6093	42.6235	-0.330833
ENSG00000001084.6	GCLC	chr6:53362138-53481969	27.2151	55.0956	1.01753
ENSG00000001167.10	NFYA	chr6:40994771-41067715	17.775	33.3257	0.906784
ENSG00000001460.13	STPG1	chr1:24634045-24799466	8.80263	10.7964	0.294541
ENSG00000001461.12	NIPAL3	chr1:24634045-24799466	14.4518	20.3674	0.495009
ENSG00000001497.12	LAS1L	chrX:64732461-64754655	23.286	17.1064	-0.444925
ENSG00000001561.6	ENPP4	chr6:46097729-46114436	6.7336	10.1382	0.590354
ENSG00000001617.7	SEMA3F	chr3:49977439-50226508	8.67898	15.9159	0.874875
ENSG00000001626.9	CFTR	chr7:117105837-117514193	0.00271277	0.0480189	4.14576
ENSG00000001629.5	ANKIB1	chr7:91875547-92030698	18.5469	16.4624	-0.171999
ENSG00000001630.11	CYP51A1	chr7:91741464-91810039	17.4903	14.2151	-0.29913
ENSG00000001631.10	KRIT1	chr7:91828282-91875480	12.1286	10.9616	-0.145947
ENSG00000002016.12	RAD52	chr12:1021242-1605099	8.44989	6.84697	-0.303468
ENSG00000002079.8	MYH16	chr7:98836416-98908753	7.97176	2.44225	-1.70669
ENSG00000002330.9	BAD	chr11:64037301-64056972	23.8013	30.4595	0.355851
ENSG00000002549.8	LAP3	chr4:17578814-17616194	20.3358	28.2457	0.474008
ENSG00000002586.13	CD99	chrX:2609219-2659350	0	0	0
ENSG00000002587.5	HS3ST1	chr4:11394773-11431389	12.4302	25.3423	1.0277
ENSG00000002726.15	AOC1	chr7:150521714-150558592	0.291113	0.367071	0.334483
ENSG00000002745.8	WNT16	chr7:120965420-120981158	31.0336	51.6076	0.733753
ENSG00000002746.9	HECW1	chr7:43152197-43602938	2.53585	2.74899	0.116432
ENSG00000002822.11	MAD1L1	chr7:1855428-2272878	7.89189	14.6962	0.896997
ENSG00000002834.13	LASP1	chr17:37026111-37078023	84.8536	92.8086	0.129282
ENSG00000002919.10	SNX11	chr17:46180718-46200436	14.375	21.3844	0.573003
ENSG00000002933.3	TMEM176A	chr7:150488372-150502208	0.00122683	0.0090823	2.88812
ENSG00000003056.3	M6PR	chr12:9066491-9102551	80.3722	82.6362	0.0400775
ENSG00000003096.9	KLHL13	chrX:117031775-117251303	2.14192	2.60005	0.279639
ENSG00000003137.4	CYP26B1	chr2:72356366-72375167	11.0962	16.4454	0.567623
ENSG00000003147.13	ICA1	chr7:8152813-8384146	9.88795	7.35828	-0.426304
ENSG00000003249.9	DBNDD1	chr16:90071272-90114181	28.853	37.8869	0.392976
ENSG00000003393.10	ALS2	chr2:202565276-202645912	8.34292	13.3714	0.680529
ENSG00000003400.10	CASP10	chr2:202047603-202094129	1.11123	1.17745	0.0835167
ENSG00000003402.14	CFLAR	chr2:201980826-202029033	28.743	31.2487	0.120584
ENSG00000003436.10	TFPI	chr2:187866602-188430487	24.2502	25.4744	0.0710506
ENSG00000003509.11	NDUFAF7	chr2:37394962-37551951	8.10101	12.0884	0.577452
ENSG00000003756.12	RBM5	chr3:49977439-50226508	25.7677	26.4488	0.037637
ENSG00000003987.9	MTMR7	chr8:17086736-17271037	0.135211	0.355573	1.39493
ENSG00000003989.12	SLC7A2	chr8:17354596-17428082	2.57528	0.627428	-2.03721
ENSG00000004059.6	ARF5	chr7:127220671-127242198	179.61	241.088	0.424694
ENSG00000004139.9	SARM1	chr17:26684603-26734215	0.131869	0.2297	0.800645
ENSG00000004142.7	POLDIP2	chr17:26662627-26684545	40.8085	31.9497	-0.353066
ENSG00000004399.8	PLXND1	chr3:129274017-129325661	18.2123	14.3886	-0.339993
ENSG00000004455.12	AK2	chr1:33452552-33546597	102.303	122.106	0.255285
ENSG00000004468.7	CD38	chr4:15779897-15851069	0.012153	0.0248107	1.02965
ENSG00000004478.5	FKBP4	chr12:2904118-3050306	118.252	102.231	-0.210037
ENSG00000004487.11	KDM1A	chr1:23345940-23504301	58.6863	48.8141	-0.265726
ENSG00000004534.10	RBM6	chr3:49977439-50226508	25.4691	41.6053	0.708022
ENSG00000004660.10	CAMKK1	chr17:3763608-3798185	3.73138	4.90163	0.393553
ENSG00000004700.11	RECQL	chr12:21590548-21654603	14.1716	10.8939	-0.379489
ENSG00000004766.11	CCDC132	chr7:92861652-92988338	4.17273	4.31843	0.0495155
ENSG00000004776.7	HSPB6	chr19:36245466-36248980	0.0573185	0.047657	-0.266311
ENSG00000004777.14	ARHGAP33	chr19:36265433-36279724	5.12285	4.85483	-0.0775238
ENSG00000004779.5	NDUFAB1	chr16:23592322-23607677	103.065	210.888	1.03293
ENSG00000004799.7	PDK4	chr7:95212810-95225803	2.52561	3.99823	0.662731
ENSG00000004809.9	SLC22A16	chr6:110745889-110797844	0.200971	0.0525448	-1.93537
ENSG00000004838.9	ZMYND10	chr3:50378536-50384283	0.524419	0.732667	0.482437
ENSG00000004846.12	ABCB5	chr7:20654829-20816658	0.00391401	0.0103122	1.39763
ENSG00000004848.6	ARX	chrX:25021810-25034065	0.207092	0.158974	-0.381482
ENSG00000004864.9	SLC25A13	chr7:95749531-95951459	4.33682	2.88926	-0.585941
ENSG00000004866.14	ST7	chr7:116592499-116870157	6.34459	8.92835	0.492865
ENSG00000004897.7	CDC27	chr17:45195068-45266788	43.1819	33.6114	-0.361477
ENSG00000004939.9	SLC4A1	chr17:42325752-42355825	0.0784421	0.0306522	-1.35564
ENSG00000004948.9	CALCR	chr7:93053798-93204042	3.48767e-05	0	#NAME?
ENSG00000004961.10	HCCS	chrX:11129420-11683821	15.5147	33.3137	1.10248
ENSG00000004975.7	DVL2	chr17:7128659-7137864	28.2463	18.2891	-0.62708
ENSG00000005001.5	PRSS22	chr16:2902727-2909727	23.654	18.5316	-0.3521
ENSG00000005007.8	UPF1	chr19:18942746-18979045	25.0064	43.7343	0.806468
ENSG00000005020.8	SKAP2	chr7:26706680-27034858	26.2226	21.8605	-0.262488
ENSG00000005022.5	SLC25A5	chrX:118599996-118605282	282.147	381.865	0.436615
ENSG00000005059.11	CCDC109B	chr4:110481360-110624739	18.2489	18.3582	0.00861652
ENSG00000005073.5	HOXA11	chr7:27221128-27233067	2.91789	3.39316	0.217703
ENSG00000005075.11	POLR2J	chr7:102105375-102119354	32.5201	40.2458	0.307505
ENSG00000005100.8	DHX33	chr17:5185557-5372380	11.0568	11.635	0.073536
ENSG00000005102.8	MEOX1	chr17:41717755-41739322	0.0198483	0.0105821	-0.907387
ENSG00000005108.10	THSD7A	chr7:11221358-11871824	0.0271455	0.0235962	-0.202159
ENSG00000005156.7	LIG3	chr17:33254877-33332083	12.4582	12.5357	0.00895646
ENSG00000005175.5	RPAP3	chr12:48057069-48099844	23.2308	24.6098	0.0831906
ENSG00000005187.7	ACSM3	chr16:20621564-20936328	17.7212	0	0
ENSG00000005189.15	AC004381.6	chr16:20621564-20936328	3.48349	0	0
ENSG00000005194.10	CIAPIN1	chr16:57462080-57521239	28.94	46.6098	0.687571
ENSG00000005206.11	SPPL2B	chr19:2328616-2355778	18.5745	14.0924	-0.398405
ENSG00000005238.15	FAM214B	chr9:35104108-35116338	15.8545	26.154	0.722134
ENSG00000005243.5	COPZ2	chr17:46103532-46115392	0.0259275	0.011653	-1.15378
ENSG00000005249.8	PRKAR2B	chr7:106685093-106802256	7.15888	5.35398	-0.419122
ENSG00000005302.13	MSL3	chrX:11776277-11793870	6.34524	6.03138	-0.0731878
ENSG00000005339.8	CREBBP	chr16:3775054-3930727	5.08072	10.4356	1.03841
ENSG00000005379.11	BZRAP1	chr17:56378591-56494956	0.0727563	0.135261	0.894602
ENSG00000005381.6	MPO	chr17:56347216-56358296	0.00906051	0.0141328	0.641388
ENSG00000005421.4	PON1	chr7:94926987-95025680	0.045253	0.017528	-1.36835
ENSG00000005436.9	GCFC2	chr2:75873908-75938115	6.42553	7.78359	0.276621
ENSG00000005448.12	WDR54	chr2:74648804-74652882	26.5502	17.4174	-0.608191
ENSG00000005469.7	CROT	chr7:86974996-87029111	0	0.00460735	inf
ENSG00000005471.11	ABCB4	chr7:87031012-87109751	6.66143e-05	0.0154704	7.85946
ENSG00000005483.15	KMT2E	chr7:104653871-105039755	8.78093	15.3518	0.805966
ENSG00000005486.12	RHBDD2	chr7:75471919-75518244	16.8624	39.464	1.22673
ENSG00000005513.9	SOX8	chr16:1031807-1036979	3.39047	2.62497	-0.369183
ENSG00000005700.10	IBTK	chr6:82879699-82957471	16.5865	14.7528	-0.169016
ENSG00000005801.12	ZNF195	chr11:3357950-3400448	7.6771	4.88773	-0.651397
ENSG00000005810.13	MYCBP2	chr13:77618791-77901185	9.64564	11.8441	0.296221
ENSG00000005812.6	FBXL3	chr13:77564794-77601330	9.86823	12.7942	0.374624
ENSG00000005844.13	ITGAL	chr16:30483978-30534506	0.170582	0.137257	-0.313588
ENSG00000005882.7	PDK2	chr17:48172100-48207246	17.4968	15.5666	-0.168633
ENSG00000005884.13	ITGA3	chr17:48133331-48167845	248.262	128.548	-0.949555
ENSG00000005889.11	ZFX	chrX:24164341-24234372	3.718	4.7525	0.35416
ENSG00000005893.11	LAMP2	chrX:119561681-119603220	30.485	27.9693	-0.124255
ENSG00000005955.8	GGNBP2	chr17:34900736-34946278	28.6017	31.5491	0.141501
ENSG00000005961.13	ITGA2B	chr17:42449547-42466873	2.15619	1.19622	-0.850001
ENSG00000005981.8	ASB4	chr7:95107755-95169544	0.0592932	0.0451035	-0.394627
ENSG00000006007.7	GDE1	chr16:19513010-19533467	41.7483	62.0206	0.571029
ENSG00000006015.13	C19orf60	chr19:18682539-18731849	37.0161	26.1401	-0.501886
ENSG00000006016.6	CRLF1	chr19:18682539-18731849	43.324	42.6168	-0.0237466
ENSG00000006025.7	OSBPL7	chr17:45884737-45899200	10.944	24.1962	1.14464
ENSG00000006042.7	TMEM98	chr17:31254927-31272124	22.062	21.1921	-0.0580384
ENSG00000006047.8	YBX2	chr17:7184985-7197934	1.10899	0.657645	-0.753862
ENSG00000006059.3	KRT33A	chr17:39502343-39507064	0	0	0
ENSG00000006062.9	MAP3K14	chr17:43268297-43394414	8.3311	10.7639	0.369619
ENSG00000006071.7	ABCC8	chr11:17414431-17498449	0.0804437	0.218883	1.44411
ENSG00000006074.4	CCL18	chr17:34391639-34399392	0	0.00091467	inf
ENSG00000006075.11	CCL3	chr17:34400225-34417515	0.00849041	0.0921589	3.44022
ENSG00000006114.11	SYNRG	chr17:35874899-35969544	8.60661	9.53826	0.148281
ENSG00000006116.3	CACNG3	chr16:24266873-24374122	9.7759e-05	0.00237213	4.60081
ENSG00000006118.10	TMEM132A	chr11:60680637-60720002	54.3769	63.0107	0.212604
ENSG00000006125.12	AP2B1	chr17:33901813-34053436	78.4867	57.6348	-0.44551
ENSG00000006128.7	TAC1	chr7:97361219-97369784	0	0.00643839	inf
ENSG00000006194.6	ZNF263	chr16:3313742-3368852	16.0081	13.0506	-0.294686
ENSG00000006210.6	CX3CL1	chr16:57406369-57418960	0.0116157	0.0529822	2.18943
ENSG00000006282.15	SPATA20	chr17:48609903-48633213	35.667	28.1367	-0.342133
ENSG00000006283.13	CACNA1G	chr17:48633567-48709301	2.48911	2.11229	-0.236822
ENSG00000006327.9	TNFRSF12A	chr16:3064712-3072384	222.122	325.951	0.553304
ENSG00000006377.9	DLX6	chr7:96594838-96643377	0	0	0
ENSG00000006432.11	MAP3K9	chr14:71189242-71276251	4.1924	10.8202	1.36787
ENSG00000006451.3	RALA	chr7:39663081-39747723	22.0116	33.3154	0.597927
ENSG00000006453.9	BAIAP2L1	chr7:97881690-98030380	45.5894	49.4001	0.115814
ENSG00000006459.6	JHDM1D	chr7:139784545-139876835	2.56249	4.39788	0.779259
ENSG00000006468.9	ETV1	chr7:13930852-14031050	4.36931	3.97639	-0.135947
ENSG00000006530.11	AGK	chr7:141229002-141401953	16.7384	17.1819	0.0377211
ENSG00000006534.11	ALDH3B1	chr11:67776047-67797928	26.908	5.04894	-2.41398
ENSG00000006555.6	TTC22	chr1:55245384-55266940	0.190376	0.103315	-0.881802
ENSG00000006576.12	PHTF2	chr7:77428121-77586818	18.0269	10.7419	-0.746908
ENSG00000006606.4	CCL26	chr7:75398850-75419214	1.18209	2.68972	1.18612
ENSG00000006607.8	FARP2	chr2:242295657-242449145	8.77377	6.53113	-0.425866
ENSG00000006611.11	USH1C	chr11:17515441-17565963	8.87128	6.20231	-0.516338
ENSG00000006625.13	GGCT	chr7:30536236-30673649	38.5805	32.8611	-0.231489
ENSG00000006634.3	DBF4	chr7:87462882-87538856	10.4587	10.8692	0.0555413
ENSG00000006638.7	TBXA2R	chr19:3594503-3606838	1.6054	2.77937	0.791825
ENSG00000006652.9	IFRD1	chr7:112063022-112131117	20.172	60.9352	1.59492
ENSG00000006659.8	LGALS14	chr19:40194945-40200084	0	0	0
ENSG00000006695.6	COX10	chr17:13972812-14111994	11.4285	14.9213	0.384734
ENSG00000006704.6	GTF2IRD1	chr7:73868119-74016931	8.88436	11.4075	0.360646
ENSG00000006712.10	PAF1	chr19:39876491-39881835	25.3901	33.6644	0.406961
ENSG00000006715.11	VPS41	chr7:38762562-38971994	19.1211	20.3427	0.0893439
ENSG00000006740.11	ARHGAP44	chr17:12569206-12894960	3.1615	3.2371	0.0340929
ENSG00000006744.13	ELAC2	chr17:12895707-12921504	32.8453	40.7756	0.31202
ENSG00000006747.10	SCIN	chr7:12609750-12693228	0.11661	0.0423793	-1.46026
ENSG00000006756.11	ARSD	chrX:2822010-2847392	4.08758	3.04273	-0.425879
ENSG00000006757.7	PNPLA4	chrX:7866287-7895780	10.3312	12.3145	0.253346
ENSG00000006788.7	MYH13	chr17:10201400-10276447	0.00572331	0.0151492	1.40432
ENSG00000006831.9	ADIPOR2	chr12:1797739-1897844	37.9742	35.6065	-0.0928806
ENSG00000006837.6	CDKL3	chr5:133450401-133706738	4.66109	2.28015	-1.03154
ENSG00000007001.8	UPP2	chr2:158733213-158992666	0.00626031	0.00333368	-0.909118
ENSG00000007038.6	PRSS21	chr16:2867163-2876305	0.105822	0.133367	0.333764
ENSG00000007047.10	MARK4	chr19:45574757-45808541	12.8802	22.9286	0.83199
ENSG00000007062.7	PROM1	chr4:15961865-16086001	6.94767	5.99017	-0.213931
ENSG00000007080.6	CCDC124	chr19:18043824-18054800	117.543	198.08	0.752899
ENSG00000007129.13	CEACAM21	chr19:42051553-42093197	0.152777	0.164438	0.106118
ENSG00000007168.7	PAFAH1B1	chr17:2496503-2588909	44.9406	85.5497	0.928743
ENSG00000007171.12	NOS2	chr17:26083791-26221778	0.0691996	0.0243506	-1.50681
ENSG00000007174.12	DNAH9	chr17:11501747-11900827	0.00748702	0.0317504	2.08431
ENSG00000007202.10	KIAA0100	chr17:26782769-26972472	26.6053	47.0869	0.823612
ENSG00000007216.10	SLC13A2	chr17:26782769-26972472	0	0	0
ENSG00000007237.13	GAS7	chr17:9813925-10101868	3.04329	4.07818	0.422292
ENSG00000007255.6	TRAPPC6A	chr19:45574757-45808541	15.5806	11.5345	-0.433797
ENSG00000007264.9	MATK	chr19:3777970-3802127	0.0226846	0.0257284	0.181647
ENSG00000007306.10	CEACAM7	chr19:42177234-42210895	0	0	0
ENSG00000007312.8	CD79B	chr17:62006099-62009714	2.02006	2.0515	0.0222764
ENSG00000007314.7	SCN4A	chr17:62015913-62050278	0.847236	0.491496	-0.785584
ENSG00000007341.14	ST7L	chr1:113066139-113214241	6.40159	7.43015	0.21496
ENSG00000007350.12	TKTL1	chrX:153524023-153558700	0.0422726	0.153925	1.86443
ENSG00000007372.16	PAX6	chr11:31806339-32127301	4.15503	6.11764	0.558119
ENSG00000007376.3	RPUSD1	chr16:834973-850737	13.857	22.2191	0.681186
ENSG00000007384.11	RHBDF1	chr16:108057-126354	11.389	20.2927	0.833328
ENSG00000007392.12	LUC7L	chr16:238967-279462	11.2292	23.8171	1.08475
ENSG00000007402.7	CACNA2D2	chr3:50384760-50541675	4.12153	4.19672	0.0260792
ENSG00000007516.9	BAIAP3	chr16:1383601-1401912	16.5119	20.1169	0.284906
ENSG00000007520.3	TSR3	chr16:1383601-1401912	17.3296	31.0233	0.840109
ENSG00000007541.10	PIGQ	chr16:616994-634136	1.59373	2.04965	0.362975
ENSG00000007545.11	CRAMP1L	chr16:1662325-1752281	5.56208	9.22621	0.730114
ENSG00000007866.14	TEAD3	chr6:35441373-35464853	11.2296	11.2395	0.00128019
ENSG00000007908.10	SELE	chr1:169631244-169863408	0	0.00208186	inf
ENSG00000007923.11	DNAJC11	chr1:6684925-6761984	14.5956	13.5543	-0.106789
ENSG00000007933.8	FMO3	chr1:171060017-171086959	0.00039091	0.0156399	5.32225
ENSG00000007944.10	MYLIP	chr6:16129355-16148479	10.5716	12.8221	0.278438
ENSG00000007952.13	NOX1	chrX:100098312-100129334	0.0137815	0.0208141	0.594828
ENSG00000007968.6	E2F2	chr1:23832921-23857712	2.10262	1.7147	-0.294228
ENSG00000008018.8	PSMB1	chr6:170844204-170862429	230.348	398.079	0.78924
ENSG00000008056.8	SYN1	chrX:47420515-47479252	0.137549	0.164414	0.257392
ENSG00000008083.9	JARID2	chr6:15246526-15522252	13.3208	20.3996	0.614852
ENSG00000008086.6	CDKL5	chrX:18443702-18690229	0.579895	0.861812	0.571583
ENSG00000008118.5	CAMK1G	chr1:209757061-209787283	0.00974185	0.0229604	1.23688
ENSG00000008128.18	CDK11A	chr1:1634168-1677431	15.77	34.2827	1.1203
ENSG00000008130.11	NADK	chr1:1682670-1711896	20.645	28.6784	0.474175
ENSG00000008196.8	TFAP2B	chr6:50786435-50815326	0	0	0
ENSG00000008197.4	TFAP2D	chr6:50681540-50740701	0	0	0
ENSG00000008226.15	DLEC1	chr3:38080695-38178733	0.15838	0.0202951	-2.96419
ENSG00000008256.11	CYTH3	chr7:6201406-6312275	15.2396	13.2939	-0.197065
ENSG00000008277.10	ADAM22	chr7:87563457-87832204	4.22304	3.61673	-0.223597
ENSG00000008282.3	SYPL1	chr7:105730948-105753022	53.3673	57.8435	0.116198
ENSG00000008283.11	CYB561	chr17:61509664-61523739	22.2448	32.379	0.541587
ENSG00000008294.16	SPAG9	chr17:49039534-49198226	48.0349	56.9139	0.244696
ENSG00000008300.10	CELSR3	chr3:48673901-48700348	2.46444	4.13537	0.746755
ENSG00000008311.10	AASS	chr7:121715700-121784334	2.16296	0.8027	-1.43007
ENSG00000008323.11	PLEKHG6	chr12:6419601-6437672	22.1047	18.5039	-0.256527
ENSG00000008324.6	SS18L2	chr3:42589460-42709072	15.845	26.8799	0.762496
ENSG00000008382.11	MPND	chr19:4343523-4360083	8.61153	9.76481	0.181321
ENSG00000008394.8	MGST1	chr12:16500075-16763528	85.1764	74.3919	-0.195309
ENSG00000008405.7	CRY1	chr12:107385141-107517092	15.4287	16.2188	0.0720513
ENSG00000008438.4	PGLYRP1	chr19:46498338-46526323	0.0964219	0.0513614	-0.908677
ENSG00000008441.12	NFIX	chr19:13106421-13209610	3.97818	5.61485	0.497141
ENSG00000008513.10	ST3GAL1	chr8:134467090-134584183	11.2701	18.9584	0.750338
ENSG00000008516.12	MMP25	chr16:3096681-3110727	1.56489	0.572428	-1.45089
ENSG00000008517.12	IL32	chr16:3115297-3137101	1.98725	1.12352	-0.822744
ENSG00000008710.13	PKD1	chr16:2089815-2185899	16.5772	21.2071	0.355347
ENSG00000008735.10	MAPK8IP2	chr22:51007289-51052409	1.6048	2.98303	0.894385
ENSG00000008838.13	MED24	chr17:38175349-38256978	34.7333	66.439	0.935712
ENSG00000008853.12	RHOBTB2	chr8:22545171-22941132	3.29218	3.14527	-0.0658571
ENSG00000008869.7	HEATR5B	chr2:37195525-37311485	4.35312	6.54272	0.587839
ENSG00000008952.12	SEC62	chr3:169657140-169716161	29.581	22.7457	-0.37908
ENSG00000008988.5	RPS20	chr8:56979853-56987069	2061.8	1977.68	-0.0600956
ENSG00000009307.11	CSDE1	chr1:115259533-115301297	176.875	238.018	0.428346
ENSG00000009335.13	UBE3C	chr7:156931606-157062066	41.3792	26.2958	-0.654075
ENSG00000009413.11	REV3L	chr6:111620233-111927481	2.78738	4.72145	0.760322
ENSG00000009694.9	TENM1	chrX:123093082-124097666	8.92073e-06	1.18539e-05	0.410132
ENSG00000009709.7	PAX7	chr1:18957499-19075360	0.00681484	0.00645768	-0.077664
ENSG00000009724.12	MASP2	chr1:11086579-11107290	0.312266	0.174894	-0.836292
ENSG00000009765.10	IYD	chr6:150690027-150727105	0.0219232	0.000944482	-4.53679
ENSG00000009780.11	FAM76A	chr1:28052489-28089633	4.20474	3.94017	-0.0937607
ENSG00000009790.10	TRAF3IP3	chr1:209929376-209957904	1.55112	2.59894	0.744608
ENSG00000009830.7	POMT2	chr14:77741298-77797940	5.95767	16.3554	1.45695
ENSG00000009844.11	VTA1	chr6:142468366-142545826	34.9272	67.5231	0.951029
ENSG00000009950.11	MLXIPL	chr7:73007523-73038873	21.156	11.1336	-0.926152
ENSG00000009954.6	BAZ1B	chr7:72854727-72936608	20.6242	18.1464	-0.184653
ENSG00000010017.9	RANBP9	chr6:13615558-13711796	23.5773	35.7539	0.6007
ENSG00000010030.9	ETV7	chr6:36322418-36458920	0.442104	0.398699	-0.149087
ENSG00000010072.11	SPRTN	chr1:231468479-231490769	3.67926	5.90625	0.682827
ENSG00000010165.14	METTL13	chr1:171750787-171783163	13.971	21.0541	0.591668
ENSG00000010219.9	DYRK4	chr12:4671369-4960277	19.2626	21.5225	0.160043
ENSG00000010244.12	ZNF207	chr17:30593194-30708905	51.9049	50.4271	-0.0416713
ENSG00000010256.6	UQCRC1	chr3:48636434-48648409	86.7639	149.15	0.781601
ENSG00000010270.9	STARD3NL	chr7:38217823-38270272	36.2557	39.483	0.123026
ENSG00000010278.7	CD9	chr12:6308880-6347425	210.088	383.768	0.869238
ENSG00000010282.10	HHATL	chr3:42734154-42846023	0.0572605	0.022624	-1.33969
ENSG00000010292.8	NCAPD2	chr12:6601149-6641121	54.068	40.7985	-0.406256
ENSG00000010295.15	IFFO1	chr12:6647540-6665239	0.432425	0.588004	0.443377
ENSG00000010310.4	GIPR	chr19:46171501-46186982	8.61356	3.78053	-1.18802
ENSG00000010318.14	PHF7	chr3:52435028-52457657	6.15024	1.88358	-1.70717
ENSG00000010319.2	SEMA3G	chr3:52467068-52479101	0.434788	0.702446	0.692074
ENSG00000010322.11	NISCH	chr3:52489133-52527087	18.7165	24.1206	0.365953
ENSG00000010327.6	STAB1	chr3:52529353-52742182	0.0870358	0.209432	1.2668
ENSG00000010361.9	FUZ	chr19:50270224-50320633	0.570481	0.764484	0.422308
ENSG00000010379.11	SLC6A13	chr12:329788-372039	0.191171	0.200127	0.0660494
ENSG00000010404.13	IDS	chrX:148558520-148632055	45.4693	63.5594	0.483211
ENSG00000010438.12	PRSS3	chr9:33750514-33920402	41.7807	37.7622	-0.145896
ENSG00000010539.7	ZNF200	chr16:3238211-3286221	2.91031	2.52415	-0.205373
ENSG00000010610.5	CD4	chr12:6896023-6929974	1.21937	2.48212	1.02543
ENSG00000010626.10	LRRC23	chr12:6976282-7032861	8.68035	5.98165	-0.53721
ENSG00000010671.11	BTK	chrX:100604434-100641183	0.122261	0.0292887	-2.06155
ENSG00000010704.14	HFE	chr6:26087508-26098571	2.56817	0.678705	-1.91988
ENSG00000010803.12	SCMH1	chr1:41492871-41707826	8.99887	4.92641	-0.869208
ENSG00000010810.12	FYN	chr6:111981534-112194655	14.2878	20.7695	0.539687
ENSG00000010818.4	HIVEP2	chr6:143069579-143266338	5.73718	7.88268	0.458344
ENSG00000010932.11	FMO1	chr1:171137242-171255117	0.0463327	0.0386445	-0.261766
ENSG00000011007.7	TCEB3	chr1:24069644-24104777	15.0272	19.8686	0.402917
ENSG00000011009.6	LYPLA2	chr1:24117459-24122029	35.6571	63.2639	0.827195
ENSG00000011021.17	CLCN6	chr1:11821843-11908402	2.98427	5.70101	0.933841
ENSG00000011028.9	MRC2	chr17:60704761-60770958	14.7608	7.45787	-0.984939
ENSG00000011052.16	NME2	chr17:49230896-49249108	157.379	259.841	0.723386
ENSG00000011083.4	SLC6A7	chr5:149569519-149669854	0.000179814	0.00305849	4.08825
ENSG00000011105.7	TSPAN9	chr12:3186520-3395730	7.45942	12.7412	0.772361
ENSG00000011114.10	BTBD7	chr14:93703895-93799438	6.5211	10.9527	0.748103
ENSG00000011132.7	APBA3	chr19:3750816-3761697	11.3753	17.2298	0.598999
ENSG00000011143.12	MKS1	chr17:56282802-56345879	10.7409	10.0926	-0.0898275
ENSG00000011198.3	ABHD5	chr3:43328003-43775863	7.70392	9.13996	0.246595
ENSG00000011201.6	KAL1	chrX:8496914-8700227	0	0	0
ENSG00000011243.12	AKAP8L	chr19:15464195-15529952	35.2288	69.9101	0.988746
ENSG00000011258.11	MBTD1	chr17:49254785-49337524	11.8942	9.51768	-0.32158
ENSG00000011260.9	UTP18	chr17:49337888-49375297	51.3508	60.635	0.239765
ENSG00000011275.14	RNF216	chr7:5659677-5821370	20.9437	26.5434	0.341836
ENSG00000011295.11	TTC19	chr17:15879873-16256970	26.0175	28.1284	0.112549
ENSG00000011304.12	PTBP1	chr19:797074-812327	163.279	138.956	-0.23271
ENSG00000011332.15	DPF1	chr19:38701645-38720354	3.32779	3.34879	0.00907565
ENSG00000011347.5	SYT7	chr11:61282784-61348620	15.0206	17.9486	0.256924
ENSG00000011376.5	LARS2	chr3:45429997-45590913	10.0772	8.9303	-0.17432
ENSG00000011405.9	PIK3C2A	chr11:17095935-17229530	11.3207	12.0038	0.0845233
ENSG00000011422.7	PLAUR	chr19:44150246-44174699	64.8463	63.9151	-0.0208677
ENSG00000011426.6	ANLN	chr7:36363829-36493400	29.936	43.2926	0.532241
ENSG00000011451.12	WIZ	chr19:15530791-15560762	6.75951	9.05735	0.42217
ENSG00000011454.12	RABGAP1	chr9:125703111-125867145	9.33896	11.5771	0.309942
ENSG00000011465.12	DCN	chr12:91539024-91576900	0.00957713	0.274823	4.84277
ENSG00000011478.7	QPCTL	chr19:46190711-46207247	11.7479	6.90426	-0.766843
ENSG00000011485.10	PPP5C	chr19:46850250-46896238	39.1437	63.699	0.702491
ENSG00000011523.9	CEP68	chr2:65283499-65357240	6.41524	5.18995	-0.305781
ENSG00000011566.9	MAP4K3	chr2:39476406-39945103	8.56892	12.4823	0.542695
ENSG00000011590.9	ZBTB32	chr19:36195428-36207940	0.0220858	0.0229717	0.0567391
ENSG00000011600.7	TYROBP	chr19:36395302-36399197	0.0141115	0.1227	3.12019
ENSG00000011638.6	TMEM159	chr16:20944432-21191937	35.2344	45.9867	0.38423
ENSG00000011677.7	GABRA3	chrX:151307354-151620337	0.00329392	4.86547e-05	-6.08108
ENSG00000012048.15	BRCA1	chr17:41196311-41277500	7.77091	4.1067	-0.920104
ENSG00000012061.11	ERCC1	chr19:45882891-45982086	46.294	39.4159	-0.232046
ENSG00000012124.10	CD22	chr19:35810163-35838258	6.65519	0.768803	-3.11379
ENSG00000012171.13	SEMA3B	chr3:50304989-50314977	27.7215	39.4096	0.507542
ENSG00000012174.7	MBTPS2	chrX:21857753-21903542	6.94739	7.7147	0.15114
ENSG00000012211.8	PRICKLE3	chrX:49028272-49042845	9.56581	9.80593	0.0357679
ENSG00000012223.8	LTF	chr3:46477135-46526724	0.0180071	0.0322182	0.83931
ENSG00000012232.4	EXTL3	chr8:28457985-28613116	22.3713	24.122	0.108695
ENSG00000012504.9	NR1H4	chr12:100867485-100958191	0	0.00765281	inf
ENSG00000012660.9	ELOVL5	chr6:53132195-53213947	48.3752	64.522	0.415523
ENSG00000012779.6	ALOX5	chr10:45869660-45948569	2.82687	2.19517	-0.364873
ENSG00000012817.11	KDM5D	chrY:21865750-21906825	0	0	0
ENSG00000012822.11	CALCOCO1	chr12:54104902-54121529	27.1728	16.3084	-0.736549
ENSG00000012963.9	UBR7	chr14:93651295-93695561	13.9142	14.938	0.102426
ENSG00000012983.7	MAP4K5	chr14:50885218-51135049	10.128	10.5794	0.0629058
ENSG00000013016.10	EHD3	chr2:31456879-31492313	0.00330605	0.000196883	-4.0697
ENSG00000013275.3	PSMC4	chr19:40476911-40487348	40.4006	100.741	1.31821
ENSG00000013288.4	MAN2B2	chr4:6576901-6625089	9.68298	10.4857	0.114902
ENSG00000013293.4	SLC7A14	chr3:170136652-170578169	0	0.00268692	inf
ENSG00000013297.6	CLDN11	chr3:170136652-170578169	0.0154666	0.00842088	-0.877119
ENSG00000013306.11	SLC25A39	chr17:42396992-42402238	143.013	234.747	0.714957
ENSG00000013364.14	MVP	chr16:29817426-29859355	61.0745	63.3791	0.0534387
ENSG00000013374.11	NUB1	chr7:151038784-151110440	32.6981	35.1396	0.103892
ENSG00000013375.10	PGM3	chr6:83777384-83908651	43.2194	30.9022	-0.483968
ENSG00000013392.6	RWDD2A	chr6:83777384-83908651	4.30458	2.44353	-0.816907
ENSG00000013441.11	CLK1	chr2:201717731-201729422	28.0864	43.8797	0.64368
ENSG00000013503.5	POLR3B	chr12:106751435-107283090	3.33122	3.81564	0.195873
ENSG00000013523.5	ANGEL1	chr14:77253587-77292589	10.8941	8.65267	-0.332336
ENSG00000013561.13	RNF14	chr5:141323149-141369856	17.3643	22.0672	0.345786
ENSG00000013563.8	DNASE1L1	chrX:153618314-153650065	25.7079	13.736	-0.904252
ENSG00000013573.12	DDX11	chr12:31173696-31257725	18.7337	24.2563	0.372719
ENSG00000013583.4	HEBP1	chr12:13080659-13193613	30.4108	27.1877	-0.161633
ENSG00000013588.5	GPRC5A	chr12:13043715-13070871	233.42	248.587	0.0908208
ENSG00000013619.9	MAMLD1	chrX:149529688-149682448	2.93831	2.16501	-0.44061
ENSG00000013725.10	CD6	chr11:60739114-60787849	0.0581847	0.0367842	-0.661556
ENSG00000013810.14	TACC3	chr4:1723226-1746898	33.8813	32.3985	-0.0645623
ENSG00000014123.9	UFL1	chr6:96806249-97003152	16.64	11.8884	-0.485104
ENSG00000014138.4	POLA2	chr11:65029232-65073060	6.56742	4.56963	-0.523248
ENSG00000014164.6	ZC3H3	chr8:144519824-144623623	10.5978	12.696	0.260618
ENSG00000014216.11	CAPN1	chr11:64945076-64979477	93.8692	148.006	0.65693
ENSG00000014257.11	ACPP	chr3:132036210-132087142	0.400453	0.251454	-0.671339
ENSG00000014641.13	MDH1	chr2:63348517-64054977	126.212	148.789	0.23742
ENSG00000014824.8	SLC30A9	chr4:41992488-42089551	15.8412	16.2436	0.036185
ENSG00000014914.15	MTMR11	chr1:149900542-149908791	10.8738	7.8619	-0.467905
ENSG00000014919.8	COX15	chr10:101419262-101515891	30.6152	24.7532	-0.306636
ENSG00000015133.14	CCDC88C	chr14:91737666-91884188	4.50764	6.51537	0.531473
ENSG00000015153.10	YAF2	chr12:42550905-42632151	9.12949	13.7761	0.593561
ENSG00000015171.14	ZMYND11	chr10:180404-300577	6.51422	4.91802	-0.405514
ENSG00000015285.6	WAS	chrX:48534984-48549818	0.126801	0.133508	0.074359
ENSG00000015413.5	DPEP1	chr16:89679715-89704839	0.720206	0.255311	-1.49615
ENSG00000015475.14	BID	chr22:18216905-18257536	44.2864	33.6691	-0.39544
ENSG00000015479.13	MATR3	chr5:138282408-138667360	115.625	110.718	-0.0625633
ENSG00000015520.10	NPC1L1	chr7:44552133-44580914	0.169284	0.180104	0.0893821
ENSG00000015532.5	XYLT2	chr17:48423452-48440499	22.8019	21.0975	-0.112076
ENSG00000015568.8	RGPD5	chr2:110550334-110615272	0.042001	0.00881235	-2.25282
ENSG00000015592.12	STMN4	chr8:27092839-27115937	0.00494421	0.275167	5.79842
ENSG00000015676.12	NUDCD3	chr7:44421968-44530479	34.5178	24.9215	-0.469952
ENSG00000016082.10	ISL1	chr5:50668569-50690564	0.365141	1.56106	2.096
ENSG00000016391.5	CHDH	chr3:53850386-53880417	2.48994	0.861119	-1.53183
ENSG00000016402.8	IL20RA	chr6:137321107-137366298	1.36126	0.795258	-0.775449
ENSG00000016490.11	CLCA1	chr1:86934050-86965972	0	0	0
ENSG00000016602.8	CLCA4	chr1:87012760-87158886	0	0.0016347	inf
ENSG00000016864.12	GLT8D1	chr3:52529353-52742182	27.9029	22.1991	-0.329915
ENSG00000017260.15	ATP2C1	chr3:130569438-131100319	28.808	36.6095	0.345752
ENSG00000017373.11	SRCIN1	chr17:36686250-36762183	1.84559	3.5911	0.960347
ENSG00000017427.11	IGF1	chr12:102789644-102874423	0.000737504	0.000965225	0.388214
ENSG00000017483.10	SLC38A5	chrX:48316919-48328644	11.1601	14.7112	0.39857
ENSG00000017621.11	MAGIX	chrX:49019060-49024822	0.829424	0.456862	-0.860352
ENSG00000017797.7	RALBP1	chr18:9475006-9538114	18.949	25.2568	0.41455
ENSG00000018189.8	RUFY3	chr4:71569920-71673032	18.0293	15.9088	-0.180519
ENSG00000018236.10	CNTN1	chr12:41086243-41466220	3.29925	3.85652	0.225159
ENSG00000018280.12	SLC11A1	chr2:219246751-219261617	0.262254	0.219578	-0.256229
ENSG00000018408.10	WWTR1	chr3:149235021-149454501	27.0237	30.7292	0.185385
ENSG00000018510.8	AGPS	chr2:178092322-178408564	10.2601	18.5759	0.856385
ENSG00000018607.5	ZNF806	chr2:133066881-133076309	0.00451897	0.0045052	-0.00440271
ENSG00000018610.8	CXorf56	chrX:118672111-118699397	8.86448	13.2615	0.581132
ENSG00000018625.10	ATP1A2	chr1:160085548-160113381	0.123437	0.0762027	-0.695864
ENSG00000018699.7	TTC27	chr2:32853098-33046118	14.5021	11.3648	-0.351684
ENSG00000018869.12	ZNF582	chr19:56732680-56904914	0.0027682	0.00366948	0.406628
ENSG00000019102.7	VSIG2	chr11:124609828-124635832	0.279006	0.444414	0.671608
ENSG00000019144.12	PHLDB1	chr11:118477154-118550399	14.4267	15.0869	0.0645488
ENSG00000019169.9	MARCO	chr2:119699741-119752236	0.331263	0.44308	0.419591
ENSG00000019186.5	CYP24A1	chr20:52769987-52790512	211.686	134.881	-0.650239
ENSG00000019485.8	PRDM11	chr11:45115563-45256843	2.82091	3.64974	0.371632
ENSG00000019505.3	SYT13	chr11:45261851-45307870	1.80583	2.46689	0.45003
ENSG00000019549.4	SNAI2	chr8:49830248-49834299	2.70032	1.78888	-0.594077
ENSG00000019582.10	CD74	chr5:149781199-149792492	0.123642	0.228118	0.88362
ENSG00000019991.11	HGF	chr7:81328321-81399754	0.00179644	0	#NAME?
ENSG00000019995.6	ZRANB1	chr10:126605711-126849739	9.74901	18.9838	0.961439
ENSG00000020129.11	NCDN	chr1:35899090-36032875	12.3406	12.9885	0.0738168
ENSG00000020181.13	GPR124	chr8:37641708-37707422	2.35266	3.8115	0.696069
ENSG00000020219.8	CCT8L1P	chr7:152142561-152144235	0.00361022	0.00478639	0.406853
ENSG00000020256.15	ZFP64	chr20:50668201-50820847	8.30721	11.2119	0.432594
ENSG00000020426.6	MNAT1	chr14:61201459-61550451	42.2662	41.1655	-0.0380666
ENSG00000020577.9	SAMD4A	chr14:55033814-55260033	0	0	0
ENSG00000020633.14	RUNX3	chr1:25226001-25291612	7.86598	6.94749	-0.179136
ENSG00000020922.8	MRE11A	chr11:94152894-94232749	6.02216	4.28863	-0.489764
ENSG00000021300.9	PLEKHB1	chr11:73357222-73373864	12.1521	7.16092	-0.762991
ENSG00000021355.8	SERPINB1	chr6:2832565-2842240	121.34	69.2906	-0.808326
ENSG00000021461.12	CYP3A43	chr7:99425635-99463718	0.00220851	0.0130044	2.55785
ENSG00000021488.8	SLC7A9	chr19:33321414-33360672	0.147271	0.0417927	-1.81715
ENSG00000021574.7	SPAST	chr2:32288679-32382706	4.48593	4.51621	0.00970616
ENSG00000021645.13	NRXN3	chr14:78708733-80330762	0.00249877	1.71278e-05	-7.18873
ENSG00000021762.15	OSBPL5	chr11:3108345-3187969	23.1382	18.5174	-0.32139
ENSG00000021776.6	AQR	chr15:35147731-35262040	9.26788	15.7329	0.763475
ENSG00000021826.10	CPS1	chr2:211342405-211543831	11.0938	6.59251	-0.750855
ENSG00000021852.8	C8B	chr1:57394882-59012474	0	0	0
ENSG00000022267.12	FHL1	chrX:135229558-135293518	10.6423	7.72507	-0.462185
ENSG00000022277.8	RTFDC1	chr20:55043646-55101198	54.0969	113.96	1.07491
ENSG00000022355.10	GABRA1	chr5:161274196-161326975	0.00133781	0.122907	6.52155
ENSG00000022556.11	NLRP2	chr19:55434876-55512510	13.3948	17.3477	0.373073
ENSG00000022567.5	SLC45A4	chr8:142217264-142318404	3.60889	5.57798	0.628189
ENSG00000022840.11	RNF10	chr12:120941076-121015397	59.1408	72.927	0.302298
ENSG00000022976.11	ZNF839	chr14:102783713-102829253	6.58474	3.51548	-0.905403
ENSG00000023041.7	ZDHHC6	chr10:114190057-114206672	31.1668	46.1632	0.566734
ENSG00000023171.10	GRAMD1B	chr11:123396343-123498482	4.95217	4.02229	-0.300045
ENSG00000023191.12	RNH1	chr11:494511-507300	57.2408	68.4355	0.257701
ENSG00000023228.8	NDUFS1	chr2:206980270-207027652	35.1155	32.2873	-0.121142
ENSG00000023287.8	RB1CC1	chr8:53535015-53658403	19.9296	11.1515	-0.837682
ENSG00000023318.7	ERP44	chr9:102741460-102861322	7.73439	11.5356	0.576728
ENSG00000023330.10	ALAS1	chr3:52232101-52248343	52.0151	48.7045	-0.0948752
ENSG00000023445.9	BIRC3	chr11:102188214-102210134	14.3299	15.2584	0.0905733
ENSG00000023516.7	AKAP11	chr13:42846288-42897396	6.26282	4.22927	-0.566402
ENSG00000023572.4	GLRX2	chr1:193065597-193075244	8.85178	15.1405	0.774374
ENSG00000023608.4	SNAPC1	chr14:62147758-62263146	8.40651	10.5934	0.333581
ENSG00000023697.8	DERA	chr12:16064105-16190220	26.7938	24.625	-0.121772
ENSG00000023734.6	STRAP	chr12:16035324-16056412	76.49	132.567	0.793382
ENSG00000023839.6	ABCC2	chr10:101542488-101611949	18.7786	17.7584	-0.0805874
ENSG00000023892.9	DEF6	chr6:35265594-35289548	21.87	30.94	0.50052
ENSG00000023902.9	PLEKHO1	chr1:150121372-150136916	5.99615	4.84642	-0.307118
ENSG00000023909.5	GCLM	chr1:94350760-94374966	11.7288	18.5871	0.664247
ENSG00000024048.6	UBR2	chr6:42531799-42661242	8.41551	10.4195	0.308167
ENSG00000024422.7	EHD2	chr19:48110780-48246391	28.7694	26.1106	-0.139903
ENSG00000024526.12	DEPDC1	chr1:68939834-69004310	16.9901	9.70313	-0.80817
ENSG00000024862.12	CCDC28A	chr6:139094656-139114456	9.59396	7.13618	-0.426975
ENSG00000025039.9	RRAGD	chr6:90074354-90121989	15.1764	19.407	0.354745
ENSG00000025156.7	HSF2	chr6:122720690-122754264	9.5278	14.7884	0.634249
ENSG00000025293.11	PHF20	chr20:34359895-34538303	15.2251	13.9062	-0.130723
ENSG00000025423.7	HSD17B6	chr12:57106211-57181574	2.36615	0.970814	-1.28528
ENSG00000025434.14	NR1H3	chr11:47260852-47290396	10.3634	3.8461	-1.43003
ENSG00000025708.8	TYMP	chr22:50961996-50971009	12.4607	5.21333	-1.25711
ENSG00000025770.14	NCAPH2	chr22:50946644-50961901	25.5321	32.676	0.355922
ENSG00000025772.7	TOMM34	chr20:43538702-43589127	31.5579	52.7251	0.740489
ENSG00000025796.9	SEC63	chr6:108188959-108281190	17.0557	15.5487	-0.133457
ENSG00000025800.9	KPNA6	chr1:32573638-32642169	20.1261	22.6532	0.170645
ENSG00000026025.9	VIM	chr10:17256237-17279592	3.17678	1.55432	-1.03128
ENSG00000026036.16	RTEL1-TNFRSF6B	chr20:62289162-62374858	4.23779	6.70558	0.66205
ENSG00000026103.15	FAS	chr10:90639490-90775542	4.50521	15.6956	1.80069
ENSG00000026297.11	RNASET2	chr6:166822851-167370679	18.4294	8.89698	-1.05062
ENSG00000026508.12	CD44	chr11:35160416-35253949	252.569	255.057	0.0141459
ENSG00000026559.8	KCNG1	chr20:49615906-49639666	10.8744	7.16499	-0.601906
ENSG00000026652.9	AGPAT4	chr6:161551010-161695093	26.0233	54.2764	1.06052
ENSG00000026751.12	SLAMF7	chr1:160709036-160724611	0.425482	0.327713	-0.376666
ENSG00000026950.12	BTN3A1	chr6:26402464-26415444	9.13128	5.44132	-0.74686
ENSG00000027001.7	MIPEP	chr13:24304327-24476794	5.4798	4.66316	-0.232814
ENSG00000027075.9	PRKCH	chr14:61654276-62125414	15.9732	12.4659	-0.35767
ENSG00000027644.4	INSRR	chr1:156776034-156851642	0.00804244	0.0064593	-0.316256
ENSG00000027697.8	IFNGR1	chr6:137518620-137540586	23.3044	42.2397	0.857993
ENSG00000027847.9	B4GALT7	chr5:177027100-177037348	9.11704	7.0368	-0.373646
ENSG00000027869.7	SH2D2A	chr1:156776034-156851642	3.99389	1.98048	-1.01194
ENSG00000028116.12	VRK2	chr2:58134785-58468507	19.2576	24.2162	0.330545
ENSG00000028137.12	TNFRSF1B	chr1:12227059-12269285	0.95668	0.853292	-0.164996
ENSG00000028203.13	VEZT	chr12:95611521-95696566	29.5399	36.7452	0.314893
ENSG00000028277.16	POU2F2	chr19:42590262-42700737	0.440769	0.697776	0.662742
ENSG00000028310.13	BRD9	chr5:710470-919472	15.0124	19.8686	0.404341
ENSG00000028528.10	SNX1	chr15:64386321-64438289	34.3377	36.4332	0.085459
ENSG00000028839.5	TBPL1	chr6:134273307-134373774	22.1394	38.8005	0.809459
ENSG00000029153.10	ARNTL2	chr12:27485786-27599558	7.165	2.94104	-1.28464
ENSG00000029363.11	BCLAF1	chr6:136578000-136610989	29.1698	79.3578	1.4439
ENSG00000029364.7	SLC39A9	chr14:69846847-69929105	32.3143	46.968	0.539505
ENSG00000029534.15	ANK1	chr8:41510738-41754280	0.15815	0.199383	0.334249
ENSG00000029559.5	IBSP	chr4:88720732-88733074	0	0.00795826	inf
ENSG00000029639.6	TFB1M	chr6:155054458-155635627	20.1854	15.6887	-0.363586
ENSG00000029725.12	RABEP1	chr17:5185557-5372380	18.8554	14.508	-0.378123
ENSG00000029993.10	HMGB3	chrX:150148981-150159248	24.1608	26.2672	0.120595
ENSG00000030066.9	NUP160	chr11:47799638-47870107	20.1226	41.1704	1.03279
ENSG00000030110.8	BAK1	chr6:33540328-33548019	6.54248	27.3682	2.06459
ENSG00000030304.8	MUSK	chr9:113431050-113563859	0.0727494	0.163093	1.16468
ENSG00000030419.12	IKZF2	chr2:213446080-214032436	0.0623517	0.154608	1.31011
ENSG00000030582.12	GRN	chr17:42422613-42430470	104.722	116.025	0.147872
ENSG00000031003.6	FAM13B	chr5:137150021-137387650	2.81332	4.80705	0.772875
ENSG00000031081.6	ARHGAP31	chr3:119013219-119139561	0.879202	0.42663	-1.04321
ENSG00000031544.9	NR2E3	chr15:72084976-72110600	0.0555674	0.017194	-1.69233
ENSG00000031691.6	CENPQ	chr6:49431090-49460820	5.89779	9.4705	0.683266
ENSG00000031698.8	SARS	chr1:109756539-109780791	76.6213	83.6485	0.126595
ENSG00000031823.10	RANBP3	chr19:5916149-5978153	15.8687	38.8256	1.29083
ENSG00000032219.14	ARID4A	chr14:58765102-58862359	3.3604	4.02046	0.258726
ENSG00000032389.8	TSSC1	chr2:3192695-3381653	16.359	22.4146	0.454354
ENSG00000032444.11	PNPLA6	chr19:7587511-7626650	41.5662	34.6752	-0.261509
ENSG00000032742.13	IFT88	chr13:21140584-21265503	3.8757	3.21902	-0.267838
ENSG00000033011.7	ALG1	chr16:4932507-5147809	5.58228	5.90485	0.0810459
ENSG00000033030.9	ZCCHC8	chr12:122957416-122985518	7.16531	10.4482	0.544157
ENSG00000033050.3	ABCF2	chr7:150904922-150924316	18.9262	32.2481	0.768831
ENSG00000033100.10	CHPF2	chr7:150929574-150974982	4.19799	9.72635	1.2122
ENSG00000033122.13	LRRC7	chr1:70034080-70671303	0.0568859	0.0541289	-0.0716723
ENSG00000033170.12	FUT8	chr14:65877309-66210839	20.5141	7.76801	-1.401
ENSG00000033178.7	UBA6	chr4:68481478-68566897	22.3157	20.8006	-0.101434
ENSG00000033327.8	GAB2	chr11:77926342-78285919	2.16716	2.39804	0.146052
ENSG00000033627.10	ATP6V0A1	chr17:40610861-40674629	16.4851	27.4479	0.735528
ENSG00000033800.9	PIAS1	chr15:68346516-68549549	9.34015	14.4844	0.632983
ENSG00000033867.12	SLC4A7	chr3:27414213-27525911	25.4562	15.2687	-0.737441
ENSG00000034053.10	APBA2	chr15:29129628-29410518	0.749383	0.504942	-0.569585
ENSG00000034063.9	UHRF1	chr19:4903091-4962165	6.16132	8.43184	0.452608
ENSG00000034152.14	MAP2K3	chr17:21187983-21218552	73.1832	162.88	1.15423
ENSG00000034239.6	EFCAB1	chr8:49623347-49647870	0	0	0
ENSG00000034510.4	TMSB10	chr2:85048773-85134132	3154.6	4448.67	0.495915
ENSG00000034533.7	ASTE1	chr3:130569438-131100319	2.01316	2.80554	0.478814
ENSG00000034677.7	RNF19A	chr8:101170133-101348446	10.4351	12.4655	0.256505
ENSG00000034693.10	PEX3	chr6:143771943-143832827	4.70584	5.99888	0.350242
ENSG00000034713.3	GABARAPL2	chr16:75562429-75657198	105.383	124.928	0.245458
ENSG00000034971.9	MYOC	chr1:171604556-171621811	0	0	0
ENSG00000035115.17	SH3YL1	chr2:217729-278283	18.6772	18.3901	-0.0223477
ENSG00000035141.3	FAM136A	chr2:70523106-70529222	41.402	33.8368	-0.291104
ENSG00000035403.12	VCL	chr10:75757871-75879918	78.1083	82.5516	0.0798211
ENSG00000035499.8	DEPDC1B	chr5:59892738-59996017	15.0739	10.617	-0.505684
ENSG00000035664.7	DAPK2	chr15:64199234-64364232	3.29393	2.17848	-0.596483
ENSG00000035681.3	NSMAF	chr8:59496062-59572403	10.1204	8.45475	-0.259428
ENSG00000035687.9	ADSS	chr1:244515936-244615436	17.744	11.4703	-0.629427
ENSG00000035720.3	STAP1	chr4:68424445-68473055	0.00010804	0.010296	6.57437
ENSG00000035862.8	TIMP2	chr17:76849058-76921469	208.123	182.719	-0.187807
ENSG00000035928.10	RFC1	chr4:39289075-39367995	32.2811	25.0446	-0.366193
ENSG00000036054.8	TBC1D23	chr3:99979843-100044095	10.0709	15.0328	0.577921
ENSG00000036257.8	CUL3	chr2:225334866-225450110	26.7738	44.5814	0.73562
ENSG00000036448.5	MYOM2	chr8:1993154-2113475	2.37606	2.03263	-0.225221
ENSG00000036473.5	OTC	chrX:37208527-38548169	0.0355932	0.0135331	-1.39511
ENSG00000036530.4	CYP46A1	chr14:100150640-100193638	0.207506	0.0952832	-1.12286
ENSG00000036549.8	ZZZ3	chr1:78028100-78149104	18.4975	16.5676	-0.158969
ENSG00000036565.10	SLC18A1	chr8:20002365-20040717	0	0	0
ENSG00000036672.11	USP2	chr11:119225924-119252436	3.43737	6.46556	0.91147
ENSG00000036828.9	CASR	chr3:121902529-122005342	0	0	0
ENSG00000037042.8	TUBG2	chr17:40811322-40819024	8.09203	12.9277	0.675896
ENSG00000037241.3	RPL26L1	chr5:172381788-172396774	10.8047	11.7301	0.118559
ENSG00000037280.11	FLT4	chr5:180028505-180076624	0.0668327	0.150017	1.1665
ENSG00000037474.10	NSUN2	chr5:6599351-6633404	32.0273	24.6562	-0.377351
ENSG00000037637.6	FBXO42	chr1:16573333-16678949	7.04777	13.7077	0.95975
ENSG00000037749.7	MFAP3	chr5:153369687-153825410	8.0523	10.3607	0.363647
ENSG00000037757.9	MRI1	chr19:13875345-13889276	4.76691	2.81009	-0.762437
ENSG00000037897.12	METTL1	chr12:58156116-58212487	17.2186	23.0807	0.422722
ENSG00000037965.4	HOXC8	chr12:54375292-54449814	0.401672	0.146714	-1.45301
ENSG00000038002.4	AGA	chr4:178351923-178363657	2.64658	1.68856	-0.64833
ENSG00000038210.9	PI4K2B	chr4:25162262-25280714	9.84027	8.24621	-0.254965
ENSG00000038219.8	BOD1L1	chr4:13570361-13629347	8.73697	14.8867	0.768818
ENSG00000038274.11	MAT2B	chr5:162930119-162946342	21.3467	38.0822	0.835106
ENSG00000038295.3	TLL1	chr4:166794409-167025047	0.444094	0.113082	-1.97349
ENSG00000038358.10	EDC4	chr16:67906925-67922758	28.2368	42.9783	0.606031
ENSG00000038382.13	TRIO	chr5:14143810-14532235	19.0721	30.7663	0.689885
ENSG00000038427.11	VCAN	chr5:82767283-82878122	36.8947	41.774	0.179193
ENSG00000038532.10	CLEC16A	chr16:11038344-11276046	7.7771	9.1061	0.2276
ENSG00000038945.10	MSR1	chr8:15965386-16424999	0.0432966	0.0886351	1.03362
ENSG00000039068.14	CDH1	chr16:68771127-68869451	21.7426	36.158	0.733793
ENSG00000039123.11	SKIV2L2	chr5:54603587-54830878	48.9748	56.8901	0.21614
ENSG00000039139.9	DNAH5	chr5:13690439-13944652	3.17851	0.550933	-2.5284
ENSG00000039319.12	ZFYVE16	chr5:79703831-79775169	8.11678	6.29318	-0.367118
ENSG00000039523.13	FAM65A	chr16:67552320-67580691	17.1895	18.8324	0.131684
ENSG00000039537.9	C6	chr5:41142335-41261540	8.79407e-05	0.000175013	0.992855
ENSG00000039560.9	RAI14	chr5:34656341-34832732	32.3898	8.9366	-1.85774
ENSG00000039600.6	SOX30	chr5:157052686-157098488	0.481549	0.180547	-1.41531
ENSG00000039650.5	PNKP	chr19:50364460-50371166	11.6333	15.4998	0.413991
ENSG00000039987.2	BEST2	chr19:12862515-12869272	0.0358626	0.0581745	0.697907
ENSG00000040199.14	PHLPP2	chr16:71657610-71758604	3.28788	1.82189	-0.851725
ENSG00000040275.12	SPDL1	chr5:169010637-169031782	9.52225	9.74962	0.0340425
ENSG00000040341.13	STAU2	chr8:74332238-74791145	24.2137	16.2956	-0.57134
ENSG00000040487.8	PQLC2	chr1:19638819-19655794	8.10727	5.25505	-0.625511
ENSG00000040531.10	CTNS	chr17:3539761-3564836	3.07839	3.05899	-0.00912092
ENSG00000040608.9	RTN4R	chr22:20228937-20270769	10.3121	13.0443	0.339076
ENSG00000040633.8	PHF23	chr17:7138346-7143041	18.9974	21.7439	0.194808
ENSG00000040731.6	CDH10	chr5:24487208-24645087	3.31884e-05	0.00257715	6.27896
ENSG00000040933.10	INPP4A	chr2:99061316-99207496	9.18022	8.03872	-0.191563
ENSG00000041353.5	RAB27B	chr18:52385090-52565314	1.05238	0.763634	-0.462706
ENSG00000041357.11	PSMA4	chr15:78832746-78841604	130.68	182.077	0.478513
ENSG00000041515.11	MYO16	chr13:109248499-109860355	0.112841	0.0631864	-0.836605
ENSG00000041802.6	LSG1	chr3:194304739-194393206	14.6067	23.1779	0.666118
ENSG00000041880.10	PARP3	chr3:51976360-51982883	16.4974	9.56105	-0.786999
ENSG00000041982.10	TNC	chr9:117782805-117880536	0.221843	0.298217	0.426826
ENSG00000041988.11	THAP3	chr1:6684925-6761984	16.6156	23.9475	0.527337
ENSG00000042062.7	FAM65C	chr20:49202644-49308065	0.222845	0.160507	-0.473406
ENSG00000042088.9	TDP1	chr14:90421282-90511106	13.0836	11.3252	-0.208213
ENSG00000042286.10	AIFM2	chr10:71812551-71892690	11.3384	15.7986	0.478573
ENSG00000042304.6	C2orf83	chr2:228474805-228513322	0.000226896	0.00123933	2.44945
ENSG00000042317.12	SPATA7	chr14:88851267-89021077	3.45081	3.46287	0.00503001
ENSG00000042429.6	MED17	chr11:93394804-93547861	24.1803	42.5961	0.81689
ENSG00000042445.9	RETSAT	chr2:85569210-85618875	12.5652	18.2451	0.538074
ENSG00000042493.11	CAPG	chr2:85621870-85645555	155.696	250.582	0.686547
ENSG00000042753.7	AP2S1	chr19:47341392-47354249	107.1	174.839	0.707068
ENSG00000042781.8	USH2A	chr1:215796235-216596738	0.00643065	0.00334654	-0.942295
ENSG00000042813.3	ZPBP	chr7:49813256-50199426	0	2.56504e-05	inf
ENSG00000042832.7	TG	chr8:133879202-134147147	0.0378567	0.0709079	0.905397
ENSG00000042980.8	ADAM28	chr8:24151552-24769586	0.206432	0.257322	0.31791
ENSG00000043039.5	BARX2	chr11:129245834-129322171	0.0857611	0.192555	1.16688
ENSG00000043093.9	DCUN1D1	chr3:182655861-182703741	9.21093	15.1966	0.722331
ENSG00000043143.16	PHF15	chr5:133860002-133918918	5.7413	1.90036	-1.5951
ENSG00000043355.6	ZIC2	chr13:100634025-100639018	4.85298	6.26646	0.368782
ENSG00000043462.7	LCP2	chr5:169659450-169725231	0.0245736	0.019749	-0.315331
ENSG00000043514.11	TRIT1	chr1:40306722-40349183	12.8736	16.6491	0.371032
ENSG00000043591.4	ADRB1	chr10:115803805-115806667	1.5739	0.902269	-0.802715
ENSG00000044012.3	GUCA2B	chr1:42619091-42621495	0	0	0
ENSG00000044090.4	CUL7	chr6:43005354-43042837	23.0201	13.298	-0.791687
ENSG00000044115.15	CTNNA1	chr5:137946655-138270723	141.593	179.708	0.343902
ENSG00000044446.6	PHKA2	chrX:18908413-19002716	8.37622	5.42233	-0.627386
ENSG00000044459.10	CNTLN	chr9:17134979-17503921	1.78148	0.742582	-1.26246
ENSG00000044524.6	EPHA3	chr3:89156673-89531284	0.00179031	1.85465e-05	-6.59292
ENSG00000044574.7	HSPA5	chr9:127997131-128003609	285.273	635.762	1.15614
ENSG00000046604.8	DSG2	chr18:29078005-29136874	91.7519	130.958	0.513299
ENSG00000046647.9	GEMIN8	chrX:14026397-14048012	9.36306	7.0117	-0.417216
ENSG00000046651.10	OFD1	chrX:13752831-13787480	7.23671	7.80918	0.109836
ENSG00000046653.10	GPM6B	chrX:13789149-13956757	0.117949	0.0708242	-0.735844
ENSG00000046774.9	MAGEC2	chrX:141290130-141293076	0.00572214	0.0113808	0.991971
ENSG00000046889.14	PREX2	chr8:68864352-69149265	0.000494346	0	#NAME?
ENSG00000047056.10	WDR37	chr10:1095477-1178237	2.04079	6.09325	1.57809
ENSG00000047188.11	YTHDC2	chr5:112849379-112930982	6.01909	4.48699	-0.423796
ENSG00000047230.10	CTPS2	chrX:16606125-16731059	6.24422	3.82499	-0.707065
ENSG00000047249.12	ATP6V1H	chr8:54628116-54756118	11.7472	13.4224	0.192327
ENSG00000047315.10	POLR2B	chr4:57829535-58071676	49.6934	74.92	0.592295
ENSG00000047346.8	FAM214A	chr15:52870038-53002014	2.82156	5.56731	0.980489
ENSG00000047365.7	ARAP2	chr4:35949842-36275842	4.37366	3.42918	-0.350974
ENSG00000047410.8	TPR	chr1:186265404-186344825	29.983	25.2624	-0.24715
ENSG00000047457.9	CP	chr3:148847370-148939842	0.0157643	0.000583883	-4.75484
ENSG00000047578.8	KIAA0556	chr16:27561453-27791690	4.73535	5.7551	0.281371
ENSG00000047579.15	DTNBP1	chr6:15523031-15663289	9.3437	9.17696	-0.0259775
ENSG00000047597.5	XK	chrX:37208527-38548169	1.24125	0.674476	-0.879959
ENSG00000047617.10	ANO2	chr12:5641034-6055398	0.0948216	0.0139028	-2.76984
ENSG00000047621.7	C12orf4	chr12:4596893-4647674	3.39117	3.74776	0.144245
ENSG00000047634.10	SCML1	chrX:17755587-17773105	5.21835	4.07539	-0.356656
ENSG00000047644.13	WWC3	chrX:9983601-10112518	4.62309	4.96677	0.103448
ENSG00000047648.17	ARHGAP6	chrX:11129420-11683821	0.00170596	0.00180825	0.0840059
ENSG00000047662.4	FAM184B	chr4:17630928-17783135	0.407868	0.704397	0.788287
ENSG00000047849.17	MAP4	chr3:47892181-48130769	62.4223	71.8545	0.203018
ENSG00000047932.9	GOPC	chr6:117609462-117923691	11.7906	9.5114	-0.30991
ENSG00000047936.6	ROS1	chr6:117609462-117923691	0	0.00191233	inf
ENSG00000048028.7	USP28	chr11:113668595-113746292	6.62658	6.56736	-0.0129506
ENSG00000048052.16	HDAC9	chr7:18126571-19036993	3.58841	3.23184	-0.150988
ENSG00000048140.13	TSPAN17	chr5:176074387-176086058	27.2919	14.3801	-0.924399
ENSG00000048162.15	NOP16	chr5:175792470-175843570	30.8556	44.6867	0.534312
ENSG00000048342.11	CC2D2A	chr4:15471488-15603180	2.64442	3.53149	0.417327
ENSG00000048392.7	RRM2B	chr8:103216729-103251346	37.2609	53.315	0.51688
ENSG00000048405.5	ZNF800	chr7:126986843-127071978	9.87662	12.8344	0.377931
ENSG00000048462.6	TNFRSF17	chr16:12021229-12070500	0	0	0
ENSG00000048471.9	SNX29	chr16:12070593-12704901	2.23347	1.6361	-0.449026
ENSG00000048540.10	LMO3	chr12:16500075-16763528	0.00864381	0	#NAME?
ENSG00000048544.5	MRPS10	chr6:42174538-42185603	18.6053	42.7752	1.20106
ENSG00000048545.9	GUCA1A	chr6:42123143-42147794	0.0345627	0.0244355	-0.50024
ENSG00000048649.9	RSF1	chr11:77371040-77532063	16.2454	16.6193	0.0328275
ENSG00000048707.9	VPS13D	chr1:12290123-12572099	9.66221	8.96935	-0.107349
ENSG00000048740.12	CELF2	chr10:11047258-11378666	0.0198639	0.00123912	-4.00276
ENSG00000048828.12	FAM120A	chr9:96208775-96328397	43.524	26.978	-0.690028
ENSG00000048991.12	R3HDM1	chr2:136289024-136482840	12.9558	6.27926	-1.04493
ENSG00000049089.9	COL9A2	chr1:40766158-40783488	2.09415	1.04393	-1.00434
ENSG00000049130.9	KITLG	chr12:88886569-88974628	87.5905	123.388	0.494358
ENSG00000049167.9	ERCC8	chr5:60169657-60240900	8.81892	6.9465	-0.344317
ENSG00000049192.10	ADAMTS6	chr5:64444562-64777747	0.0828318	0.113768	0.457838
ENSG00000049239.8	H6PD	chr1:9294833-9331396	5.57718	2.14553	-1.3782
ENSG00000049245.8	VAMP3	chr1:7831328-7841492	46.2826	39.0246	-0.246087
ENSG00000049246.10	PER3	chr1:7844379-7913572	1.7037	1.62069	-0.0720633
ENSG00000049247.9	UTS2	chr1:7844379-7913572	5.04984	5.29247	0.0677043
ENSG00000049249.4	TNFRSF9	chr1:7979906-8000926	2.27464	1.91625	-0.247354
ENSG00000049283.13	EPN3	chr17:48609903-48633213	7.44275	8.10178	0.122404
ENSG00000049319.2	SRD5A2	chr2:31747549-31806136	0.016581	0.00940067	-0.818695
ENSG00000049323.11	LTBP1	chr2:33172038-33624576	4.11066	2.84507	-0.530904
ENSG00000049449.4	RCN1	chr11:31806339-32127301	50.757	23.1632	-1.13177
ENSG00000049540.12	ELN	chr7:73442118-73484237	0.0975211	0.0248447	-1.97277
ENSG00000049541.6	RFC2	chr7:73645828-73668774	28.1203	21.2617	-0.403354
ENSG00000049618.16	ARID1B	chr6:157099062-157531913	4.74252	2.27757	-1.05816
ENSG00000049656.9	CLPTM1L	chr5:1317858-1345214	61.3062	75.1108	0.292986
ENSG00000049759.12	NEDD4L	chr18:55711598-56068772	31.2293	46.5154	0.574806
ENSG00000049768.10	FOXP3	chrX:49091926-49121288	0.0607158	0.0594275	-0.0309412
ENSG00000049769.8	PPP1R3F	chrX:49126305-49157929	1.52781	0.569107	-1.42469
ENSG00000049860.9	HEXB	chr5:73923233-74072737	91.0237	115.678	0.345804
ENSG00000049883.10	PTCD2	chr5:71515235-71656052	6.57033	7.35683	0.163118
ENSG00000050030.8	KIAA2022	chrX:73952683-74145320	0.00045216	0.000599967	0.408048
ENSG00000050130.13	JKAMP	chr14:59895739-60043549	23.555	38.1671	0.696299
ENSG00000050165.13	DKK3	chr11:11984652-12031316	0.946107	0.491626	-0.944441
ENSG00000050327.10	ARHGEF5	chr7:143883175-144077725	7.73669	10.0522	0.377719
ENSG00000050344.8	NFE2L3	chr7:26191859-26226745	34.1799	21.6236	-0.660538
ENSG00000050393.7	MCUR1	chr6:13786788-13814800	16.7217	12.78	-0.387828
ENSG00000050405.9	LIMA1	chr12:50569570-50677329	154.49	149.771	-0.0447544
ENSG00000050426.11	LETMD1	chr12:51441744-51454207	37.6982	42.54	0.174322
ENSG00000050438.12	SLC4A8	chr12:51745030-51902980	0.859294	2.10063	1.2896
ENSG00000050555.13	LAMC3	chr9:133884468-133969860	7.43562	2.77771	-1.42056
ENSG00000050628.16	PTGER3	chr1:71318035-71513491	0.000767449	0.0113059	3.88087
ENSG00000050730.11	TNIP3	chr4:122052562-122148621	0.00761073	0.00977862	0.361595
ENSG00000050748.12	MAPK9	chr5:179660142-179719099	19.5806	18.8093	-0.0579797
ENSG00000050767.11	COL23A1	chr5:177664618-178017556	0.000163214	0.00239592	3.87574
ENSG00000050820.12	BCAR1	chr16:75262927-75301951	15.6596	32.0477	1.03317
ENSG00000051009.6	FAM160A2	chr11:6232564-6255941	11.3349	17.912	0.660152
ENSG00000051108.10	HERPUD1	chr16:56965959-56977798	24.4343	107.82	2.14165
ENSG00000051128.14	HOMER3	chr19:19010322-19057640	26.4063	24.4284	-0.112325
ENSG00000051180.12	RAD51	chr15:40978921-41024354	15.291	8.97866	-0.76811
ENSG00000051341.9	POLQ	chr3:121150277-121264853	3.5762	2.32632	-0.620376
ENSG00000051382.4	PIK3CB	chr3:138372859-138553780	24.6685	22.8217	-0.112264
ENSG00000051523.6	CYBA	chr16:88709690-88717560	194.271	122.917	-0.660385
ENSG00000051596.5	THOC3	chr5:175333941-175461683	29.4912	38.8924	0.399207
ENSG00000051620.6	HEBP2	chr6:138723721-139018425	29.5718	22.3588	-0.403378
ENSG00000051825.10	MPHOSPH9	chr12:123636866-123756881	11.2209	6.77325	-0.728263
ENSG00000052126.10	PLEKHA5	chr12:19282647-19529334	9.06024	8.6332	-0.0696542
ENSG00000052344.11	PRSS8	chr16:31142753-31147083	70.7202	118.885	0.749366
ENSG00000052723.7	SIKE1	chr1:115312099-115323306	37.5298	60.7596	0.695078
ENSG00000052749.9	RRP12	chr10:99116114-99185831	16.8961	33.43	0.984452
ENSG00000052795.8	FNIP2	chr4:159690289-159959912	1.63392	1.13506	-0.525572
ENSG00000052802.8	MSMO1	chr4:166248774-166264312	42.0904	49.3516	0.229606
ENSG00000052841.10	TTC17	chr11:43333512-43516483	30.5304	31.4094	0.0409503
ENSG00000052850.5	ALX4	chr11:44281993-44331716	0.0712894	0.0686593	-0.0542328
ENSG00000053108.12	FSTL4	chr5:132496129-132948255	0.0982582	0.14277	0.539043
ENSG00000053254.11	FOXN3	chr14:89591214-90421121	6.90797	5.64438	-0.291445
ENSG00000053328.8	METTL24	chr6:110501343-110679475	9.37814e-05	0.000436633	2.21905
ENSG00000053371.8	AKR7A2	chr1:19630458-19638640	38.6124	35.9794	-0.101892
ENSG00000053372.4	MRTO4	chr1:19536994-19586622	23.4189	33.7272	0.526237
ENSG00000053438.7	NNAT	chr20:36120873-36156333	0.0936558	0.399069	2.0912
ENSG00000053501.8	USE1	chr19:17326154-17330638	8.93414	7.51004	-0.250508
ENSG00000053524.7	MCF2L2	chr3:182895830-183146566	2.27487	1.57557	-0.529909
ENSG00000053702.10	NRIP2	chr12:2904118-3050306	0.108226	0.246214	1.18587
ENSG00000053747.11	LAMA3	chr18:21269406-21535030	9.84802	7.67138	-0.360348
ENSG00000053770.7	AP5M1	chr14:57670517-57756797	5.21583	5.09472	-0.033895
ENSG00000053900.6	ANAPC4	chr4:25378834-25420120	7.67625	7.79373	0.0219121
ENSG00000053918.11	KCNQ1	chr11:2465913-2882798	1.63186	3.60038	1.14163
ENSG00000054116.7	TRAPPC3	chr1:36602172-36615098	45.4186	42.5517	-0.0940672
ENSG00000054118.9	THRAP3	chr1:36690016-36770958	30.7625	48.8081	0.665948
ENSG00000054148.13	PHPT1	chr9:139743175-139755249	64.2243	95.9692	0.579453
ENSG00000054179.7	ENTPD2	chr9:139942549-139948497	9.1184	7.94536	-0.198669
ENSG00000054219.9	LY75	chr2:160625363-160761260	0.00729797	0.00223927	-1.70447
ENSG00000054267.16	ARID4B	chr1:235294497-235507847	11.1594	17.5384	0.65226
ENSG00000054277.8	OPN3	chr1:241695433-241965435	4.39801	4.15059	-0.0835313
ENSG00000054282.11	SDCCAG8	chr1:243419319-244014381	19.0172	20.113	0.0808276
ENSG00000054356.9	PTPRN	chr2:220154344-220174370	0.0480369	0.022952	-1.06553
ENSG00000054392.8	HHAT	chr1:210501595-210849638	2.20866	1.69637	-0.380721
ENSG00000054523.12	KIF1B	chr1:10270862-10441661	9.89265	9.20614	-0.103761
ENSG00000054598.5	FOXC1	chr6:1610680-1614127	10.1661	6.68772	-0.604175
ENSG00000054611.9	TBC1D22A	chr22:47158517-47571336	6.84789	5.69475	-0.266028
ENSG00000054654.11	SYNE2	chr14:64319682-64805317	4.89455	2.94464	-0.733086
ENSG00000054690.9	PLEKHH1	chr14:67913800-68067004	9.34967	6.66674	-0.487935
ENSG00000054793.9	ATP9A	chr20:50213052-50385173	5.61395	6.78721	0.273802
ENSG00000054796.8	SPO11	chr20:55904814-55919050	0	0.000986778	inf
ENSG00000054803.3	CBLN4	chr20:54572495-54580528	0	0	0
ENSG00000054938.11	CHRDL2	chr11:74407473-74442430	0.00493458	0.00467532	-0.0778629
ENSG00000054965.6	FAM168A	chr11:73111531-73309234	13.8964	12.612	-0.139915
ENSG00000054967.8	RELT	chr11:73087308-73108519	6.10808	18.5387	1.60175
ENSG00000054983.12	GALC	chr14:88176762-88460009	0	0.017642	inf
ENSG00000055044.6	NOP58	chr2:203130438-203168389	45.4289	84.9734	0.903399
ENSG00000055070.12	SZRD1	chr1:16679069-16763919	70.8515	164.973	1.21936
ENSG00000055118.10	KCNH2	chr7:150642048-150675403	7.53211	11.229	0.576104
ENSG00000055130.11	CUL1	chr7:148395005-148498128	18.143	15.4238	-0.234256
ENSG00000055147.13	FAM114A2	chr5:153369687-153825410	9.16823	5.84222	-0.650125
ENSG00000055163.14	CYFIP2	chr5:156687131-157002783	19.9581	32.3624	0.697347
ENSG00000055208.13	TAB2	chr6:149539061-149732749	33.4048	40.3733	0.273347
ENSG00000055211.8	GINM1	chr6:149887429-149912884	30.1963	20.3266	-0.571
ENSG00000055332.11	EIF2AK2	chr2:37311593-37384208	10.9661	14.0121	0.35363
ENSG00000055483.14	USP36	chr17:76783462-76837523	25.2342	38.3889	0.605306
ENSG00000055609.13	KMT2C	chr7:151832009-152133090	4.23213	7.57939	0.840696
ENSG00000055732.8	MCOLN3	chr1:85464829-85598821	4.16416	1.87311	-1.15259
ENSG00000055813.5	CCDC85A	chr2:56179292-56613308	0.177788	0.106343	-0.741431
ENSG00000055917.11	PUM2	chr2:20448451-20551995	28.1366	29.5237	0.0694267
ENSG00000055950.12	MRPL43	chr10:102729214-102754158	106.291	134.347	0.337943
ENSG00000055955.11	ITIH4	chr3:52846990-52931612	0.498283	0.06386	-2.96398
ENSG00000055957.6	ITIH1	chr3:52811602-52826078	0.0108344	0.000485117	-4.48114
ENSG00000056050.6	C4orf27	chr4:170650615-170679104	18.9192	16.4926	-0.198032
ENSG00000056097.11	ZFR	chr5:32354455-32444867	23.6639	36.586	0.628601
ENSG00000056277.11	ZNF280C	chrX:129336684-129402873	4.42372	6.39094	0.53077
ENSG00000056291.13	NPFFR2	chr4:72897520-73013784	4.50842e-05	0.00011963	1.40789
ENSG00000056487.11	PHF21B	chr22:45277041-45405880	0.00157336	0.0147254	3.22639
ENSG00000056558.6	TRAF1	chr9:123664670-123691451	0.774658	0.600147	-0.368243
ENSG00000056586.11	RC3H2	chr9:125606834-125667620	10.9287	9.40488	-0.21664
ENSG00000056661.9	PCGF2	chr17:36886487-36906969	28.4074	25.9415	-0.131001
ENSG00000056736.5	IL17RB	chr3:53880606-53899827	3.83588	2.04839	-0.905066
ENSG00000056972.14	TRAF3IP2	chr6:111620233-111927481	11.0937	17.9124	0.691218
ENSG00000056998.14	GYG2	chrX:2746828-2800859	9.71679e-05	0	#NAME?
ENSG00000057019.11	DCBLD2	chr3:98433173-98620533	61.0518	124.138	1.02384
ENSG00000057149.10	SERPINB3	chr18:61314812-61391127	0.1075	0.046715	-1.20238
ENSG00000057252.8	SOAT1	chr1:179262924-179327815	12.2578	14.6589	0.258075
ENSG00000057294.9	PKP2	chr12:32943678-33049774	18.5629	10.7687	-0.785584
ENSG00000057468.6	MSH4	chr1:76262566-76378923	0.256855	0.411002	0.678192
ENSG00000057593.9	F7	chr13:113760104-113774995	0.0136553	0.0337708	1.30631
ENSG00000057608.11	GDI2	chr10:5807185-5884095	50.349	88.7835	0.818329
ENSG00000057657.10	PRDM1	chr6:106534194-106557814	1.00422	2.50642	1.31954
ENSG00000057663.8	ATG5	chr6:106632350-106773666	20.2485	32.8244	0.69695
ENSG00000057704.6	TMCC3	chr12:94960899-95044338	2.73923	5.1603	0.913684
ENSG00000057757.5	PITHD1	chr1:24104894-24114722	28.482	38.9205	0.450481
ENSG00000057935.9	MTA3	chr2:42721708-42984087	19.1029	23.6081	0.30549
ENSG00000058056.4	USP13	chr3:179370542-179507189	7.43983	7.49044	0.00978068
ENSG00000058063.11	ATP11B	chr3:182511287-182639423	17.0395	18.726	0.136158
ENSG00000058085.10	LAMC2	chr1:183155372-183214035	75.5099	59.486	-0.344115
ENSG00000058091.12	CDK14	chr7:89964536-90839905	3.65825	2.02269	-0.854875
ENSG00000058262.5	SEC61A1	chr3:127770483-128127485	84.278	121.508	0.527819
ENSG00000058272.11	PPP1R12A	chr12:79968758-80334448	20.3527	14.3585	-0.503313
ENSG00000058335.11	RASGRF1	chr15:79252288-79383115	2.98288	0.935979	-1.67216
ENSG00000058404.15	CAMK2B	chr7:44256748-44374176	0.156149	0.334437	1.09881
ENSG00000058453.12	CROCC	chr1:17066767-17299474	10.5894	5.9283	-0.836932
ENSG00000058600.11	POLR3E	chr16:22308729-22346424	25.9186	30.6126	0.240142
ENSG00000058668.10	ATP2B4	chr1:203595688-203713209	17.8391	19.3887	0.12017
ENSG00000058673.11	ZC3H11A	chr1:203764781-203823252	44.4514	44.3527	-0.00320655
ENSG00000058729.6	RIOK2	chr5:96424778-96772921	12.8984	30.1038	1.22276
ENSG00000058799.9	YIPF1	chr1:54317391-54356407	13.2452	16.6217	0.327604
ENSG00000058804.10	NDC1	chr1:54231132-54304533	22.8051	14.2967	-0.673671
ENSG00000058866.10	DGKG	chr3:185764096-186080026	1.95835	3.69801	0.917107
ENSG00000059122.12	FLYWCH1	chr16:2961937-3004277	29.6029	42.8253	0.532724
ENSG00000059145.14	UNKL	chr16:1401923-1464752	4.80969	9.11715	0.922638
ENSG00000059377.11	TBXAS1	chr7:139246315-139720125	1.0641	0.366149	-1.53914
ENSG00000059378.8	PARP12	chr7:139723543-139763521	15.6722	9.16255	-0.774391
ENSG00000059573.4	ALDH18A1	chr10:97365695-97416463	34.4545	28.11	-0.293605
ENSG00000059588.5	TARBP1	chr1:234527058-234614849	4.04793	4.35832	0.106587
ENSG00000059691.7	PET112	chr4:152591655-152682175	12.6788	8.52682	-0.572343
ENSG00000059728.6	MXD1	chr2:70120691-70170077	2.79122	9.51049	1.76862
ENSG00000059758.3	CDK17	chr12:96672038-96794338	8.44666	11.9027	0.494832
ENSG00000059769.15	DNAJC25	chr9:114393631-114432526	0	0	0
ENSG00000059804.11	SLC2A3	chr12:8071825-8088871	3.5711	9.24711	1.37263
ENSG00000059915.12	PSD	chr10:104162375-104182893	4.13075	6.90131	0.740467
ENSG00000060069.12	CTDP1	chr18:77439800-77514510	5.024	9.88062	0.975766
ENSG00000060138.8	YBX3	chr12:10851682-10875911	335.446	416.524	0.312316
ENSG00000060140.4	STYK1	chr12:10771537-10826917	5.00411	4.42247	-0.178263
ENSG00000060237.12	WNK1	chr12:861758-1020618	22.7247	17.6613	-0.363665
ENSG00000060303.5	RPS17P5	chr6:50824967-50825375	0	0	0
ENSG00000060339.9	CCAR1	chr10:70480768-70552134	19.3003	25.7463	0.415739
ENSG00000060491.11	OGFR	chr20:61431978-61445352	36.2478	54.8031	0.596364
ENSG00000060558.3	GNA15	chr19:3136190-3163767	0.0558264	0.191953	1.78173
ENSG00000060566.9	CREB3L3	chr19:4153597-4173051	0.752925	1.03328	0.45665
ENSG00000060642.6	PIGV	chr1:27113962-27124889	8.24598	3.14097	-1.39248
ENSG00000060656.15	PTPRU	chr1:29563027-29653325	34.9884	34.1684	-0.0342142
ENSG00000060688.8	SNRNP40	chr1:31732416-31769662	30.9624	46.0112	0.571466
ENSG00000060709.9	RIMBP2	chr12:130880681-131200826	0.00594216	0.0118428	0.994955
ENSG00000060718.14	COL11A1	chr1:103342022-103574052	0.0166683	0.0394777	1.24393
ENSG00000060749.10	QSER1	chr11:32914723-33014862	8.06086	5.38252	-0.582651
ENSG00000060762.14	MPC1	chr6:166778406-166796486	15.2708	16.2177	0.0867892
ENSG00000060971.13	ACAA1	chr3:38080695-38178733	18.5889	36.3327	0.966826
ENSG00000060982.10	BCAT1	chr12:24964294-25113092	0.024761	0.0547298	1.14426
ENSG00000061273.13	HDAC7	chr12:48099867-48231681	13.5818	16.565	0.286457
ENSG00000061337.11	LZTS1	chr8:20103675-20161474	1.74522	3.68457	1.07809
ENSG00000061455.9	PRDM6	chr5:122422942-122523745	0.133117	0.0499602	-1.41384
ENSG00000061492.7	WNT8A	chr5:137419580-137428054	0	0.00672504	inf
ENSG00000061656.5	SPAG4	chr20:34203813-34208971	5.19691	2.49042	-1.06126
ENSG00000061676.9	NCKAP1	chr2:183789604-183903586	54.273	39.3736	-0.463005
ENSG00000061794.8	MRPS35	chr12:27863705-27909228	26.7447	46.747	0.805621
ENSG00000061918.8	GUCY1B3	chr4:156680143-156728743	0.000108062	0.00476427	5.46232
ENSG00000061936.5	SFSWAP	chr12:132195625-132284282	18.3512	40.4261	1.13941
ENSG00000061938.12	TNK2	chr3:195590234-195638816	17.9957	28.5649	0.666588
ENSG00000061987.10	MON2	chr12:62860596-62991363	9.25782	8.77844	-0.0767069
ENSG00000062038.9	CDH3	chr16:68670091-68756519	103.62	94.1345	-0.13851
ENSG00000062096.10	ARSF	chrX:2959511-3030767	0	0	0
ENSG00000062194.11	GPBP1	chr5:56469774-56560506	54.8976	59.5307	0.116891
ENSG00000062282.10	DGAT2	chr11:75469499-75514460	4.12586	3.11278	-0.40649
ENSG00000062370.12	ZNF112	chr19:44830707-44952766	0.773555	0.591739	-0.386544
ENSG00000062485.14	CS	chr12:56665482-56727837	55.7441	88.4752	0.666453
ENSG00000062524.11	LTK	chr15:41795835-41806085	6.98204	6.85143	-0.0272437
ENSG00000062582.9	MRPS24	chr7:43906156-43966010	56.034	118.362	1.07883
ENSG00000062598.13	ELMO2	chr20:44994687-45087915	8.88535	11.7753	0.406269
ENSG00000062650.13	WAPAL	chr10:88195012-88281572	18.2714	26.108	0.514905
ENSG00000062716.6	VMP1	chr17:57697218-57919616	141.379	115.806	-0.287859
ENSG00000062725.5	APPBP2	chr17:58520519-58603580	16.9976	14.4477	-0.234491
ENSG00000062822.8	POLD1	chr19:50887460-50934570	20.8746	25.2345	0.273647
ENSG00000063015.15	SEZ6	chr17:27232267-27384234	0.0254494	0.0916518	1.84853
ENSG00000063046.13	EIF4B	chr12:53399941-53458156	177.704	331.656	0.900214
ENSG00000063127.11	SLC6A16	chr19:49792894-49828482	0.984396	0.643974	-0.612237
ENSG00000063169.6	GLTSCR1	chr19:48110780-48246391	3.18042	5.07853	0.675193
ENSG00000063176.11	SPHK2	chr19:49118584-49140695	2.4651	2.70573	0.134374
ENSG00000063177.8	RPL18	chr19:49118584-49140695	1516.32	3068.73	1.01707
ENSG00000063180.4	CA11	chr19:49141198-49184461	22.7206	12.9697	-0.808854
ENSG00000063241.3	ISOC2	chr19:55964351-55973710	27.5776	26.8636	-0.0378398
ENSG00000063244.8	U2AF2	chr19:56165511-56186081	108.41	151.891	0.486529
ENSG00000063245.10	EPN1	chr19:56186591-56249768	22.0532	32.569	0.562511
ENSG00000063322.9	MED29	chr19:39881942-39891277	11.3312	14.0137	0.306538
ENSG00000063438.12	AHRR	chr5:271735-438406	3.6926	4.11803	0.157319
ENSG00000063515.2	GSC2	chr22:19136088-19137796	0.00338466	0	#NAME?
ENSG00000063587.11	ZNF275	chrX:152599612-152625568	3.13356	4.17649	0.414485
ENSG00000063601.12	MTMR1	chrX:149861434-149933576	11.3896	17.8523	0.648392
ENSG00000063660.4	GPC1	chr2:241375087-241407493	55.7662	98.1045	0.814929
ENSG00000063761.11	ADCK1	chr14:78266425-78401355	2.3652	1.00385	-1.23641
ENSG00000063854.8	HAGH	chr16:1845620-1934295	20.2359	12.325	-0.715332
ENSG00000063978.11	RNF4	chr4:2420700-2734292	29.8277	37.2401	0.320201
ENSG00000064012.17	CASP8	chr2:202098165-202152434	11.9001	16.7322	0.49166
ENSG00000064042.13	LIMCH1	chr4:41361623-41702061	3.9749	2.68704	-0.564904
ENSG00000064102.10	ASUN	chr12:27058113-27091259	22.8038	21.907	-0.0578851
ENSG00000064115.6	TM7SF3	chr12:27124518-27167367	29.7374	17.2628	-0.784614
ENSG00000064195.7	DLX3	chr17:48067368-48072588	0.0738589	0.0733546	-0.00988294
ENSG00000064199.2	SPA17	chr11:124492731-124567414	8.54716	7.67436	-0.155398
ENSG00000064201.11	TSPAN32	chr11:2316874-2339430	0.0375584	0.0285901	-0.39362
ENSG00000064205.6	WISP2	chr20:43285091-43379675	0.0243985	0	#NAME?
ENSG00000064218.4	DMRT3	chr9:976963-991731	0	0.060634	inf
ENSG00000064225.8	ST3GAL6	chr3:98433173-98620533	5.24284	3.06858	-0.772777
ENSG00000064270.8	ATP2C2	chr16:84402132-84500967	6.66246	4.24071	-0.651751
ENSG00000064300.4	NGFR	chr17:47572654-47661189	23.9203	76.3092	1.67362
ENSG00000064309.10	CDON	chr11:125820010-125933230	5.87121	3.5933	-0.708349
ENSG00000064313.7	TAF2	chr8:120743014-120845103	21.5875	45.5295	1.0766
ENSG00000064393.11	HIPK2	chr7:139246315-139720125	9.42874	12.2675	0.379705
ENSG00000064419.9	TNPO3	chr7:128594947-128695198	15.7776	19.7368	0.323009
ENSG00000064489.17	MEF2BNB-MEF2B	chr19:19256375-19314233	4.66839	4.17941	-0.159627
ENSG00000064490.8	RFXANK	chr19:19256375-19314233	23.6823	33.1444	0.484957
ENSG00000064545.10	TMEM161A	chr19:19229977-19249322	28.983	50.0685	0.788693
ENSG00000064547.9	LPAR2	chr19:19734476-19739739	17.6358	20.013	0.18243
ENSG00000064601.12	CTSA	chr20:44517263-44540794	75.5778	84.8026	0.166145
ENSG00000064607.12	SUGP2	chr19:19101696-19170563	33.0236	34.364	0.0573997
ENSG00000064651.9	SLC12A2	chr5:127419457-127525380	7.0696	8.33301	0.237208
ENSG00000064652.6	SNX24	chr5:122179133-122390362	12.1732	11.5237	-0.0791021
ENSG00000064655.14	EYA2	chr20:45523262-45817492	0.00762941	0.00624529	-0.288804
ENSG00000064666.10	CNN2	chr19:1026297-1039068	80.8724	0	0
ENSG00000064687.8	ABCA7	chr19:1040101-1065571	24.6433	21.4819	-0.198077
ENSG00000064692.14	SNCAIP	chr5:121646991-121814782	0.10152	0.0556131	-0.868267
ENSG00000064703.7	DDX20	chr1:112025969-112310638	4.9332	7.19124	0.543717
ENSG00000064726.5	BTBD1	chr15:83509837-83772195	39.5108	24.9724	-0.661912
ENSG00000064763.5	FAR2	chr12:29302035-29534122	4.48966	3.30847	-0.440443
ENSG00000064787.8	BCAS1	chr20:52553315-52687304	0.510427	0.465632	-0.132515
ENSG00000064835.6	POU1F1	chr3:87308553-87325737	0.00785729	0.0142219	0.856015
ENSG00000064886.9	CHI3L2	chr1:111729795-111786062	0.0834193	0.207306	1.31331
ENSG00000064932.11	SBNO2	chr19:1107635-1174282	22.3307	45.9267	1.04031
ENSG00000064933.12	PMS1	chr2:190649106-190742355	10.6881	7.99617	-0.418621
ENSG00000064961.14	HMG20B	chr19:3506270-3579086	75.6685	100.663	0.411773
ENSG00000064989.8	CALCRL	chr2:187866602-188430487	0.418849	1.12086	1.4201
ENSG00000064995.12	TAF11	chr6:34759856-34855866	22.5268	30.9513	0.458358
ENSG00000064999.12	ANKS1A	chr6:34857041-35059179	8.8203	8.47353	-0.057866
ENSG00000065000.11	AP3D1	chr19:2100987-2252072	33.8727	32.7689	-0.0477951
ENSG00000065029.10	ZNF76	chr6:35226685-35263762	12.8107	13.1969	0.0428477
ENSG00000065054.9	SLC9A3R2	chr16:2075356-2089027	17.8913	24.8961	0.476662
ENSG00000065057.3	NTHL1	chr16:2089815-2185899	12.6038	14.3948	0.191694
ENSG00000065060.12	UHRF1BP1	chr6:34759856-34855866	5.74825	3.65188	-0.654483
ENSG00000065135.7	GNAI3	chr1:110091232-110136975	49.8338	93.513	0.908042
ENSG00000065150.14	IPO5	chr13:98605911-98676551	69.3133	97.2274	0.48823
ENSG00000065154.7	OAT	chr10:126085871-126107545	65.1591	79.3619	0.284479
ENSG00000065183.10	WDR3	chr1:118472342-118727846	26.5796	32.0864	0.271643
ENSG00000065243.14	PKN2	chr1:89003195-89301938	17.1367	18.7549	0.130181
ENSG00000065268.6	WDR18	chr19:983173-994569	23.942	28.0865	0.230331
ENSG00000065308.4	TRAM2	chr6:52285105-52441713	9.69365	10.0265	0.0487138
ENSG00000065320.4	NTN1	chr17:8924858-9147317	2.24097	4.34113	0.953946
ENSG00000065325.7	GLP2R	chr17:9725522-9795419	0.0573101	0.0194604	-1.55825
ENSG00000065328.12	MCM10	chr10:13203553-13253104	6.26368	4.18762	-0.580882
ENSG00000065357.15	DGKA	chr12:56295196-56347811	36.8573	39.4991	0.0998716
ENSG00000065361.10	ERBB3	chr12:56473640-56507691	9.0015	9.56094	0.086987
ENSG00000065371.13	ROPN1	chr3:123687367-123711025	0.0188519	0.0216407	0.199037
ENSG00000065413.12	ANKRD44	chr2:197831740-198175897	1.78106	1.73571	-0.0372141
ENSG00000065427.10	KARS	chr16:75661621-75795051	79.0867	133.892	0.759559
ENSG00000065457.6	ADAT1	chr16:75562429-75657198	12.0761	9.26255	-0.382678
ENSG00000065485.13	PDIA5	chr3:122785908-122992977	50.6668	37.4626	-0.435588
ENSG00000065491.8	TBC1D22B	chr6:37179955-37300746	5.36217	9.65397	0.848306
ENSG00000065518.7	NDUFB4	chr3:120315155-120321347	113.796	162.931	0.517816
ENSG00000065526.6	SPEN	chr1:16160559-16266955	13.7683	21.0192	0.610355
ENSG00000065534.14	MYLK	chr3:123304388-123603178	1.95567	0.538876	-1.85964
ENSG00000065548.13	ZC3H15	chr2:187350882-187374090	45.0353	78.0726	0.793761
ENSG00000065559.10	MAP2K4	chr17:11901669-12047147	13.1594	30.2678	1.20169
ENSG00000065600.8	TMEM206	chr1:212537272-212588243	17.3781	28.3152	0.704302
ENSG00000065609.10	SNAP91	chr6:84262598-84419410	0.00143647	0.00698684	2.28211
ENSG00000065613.9	SLK	chr10:105726958-105788991	13.4326	13.8935	0.0486668
ENSG00000065615.8	CYB5R4	chr6:84569361-84673238	10.1137	8.47869	-0.254394
ENSG00000065618.12	COL17A1	chr10:105791043-105845760	1.37449	2.281	0.730767
ENSG00000065621.9	GSTO2	chr10:106028630-106059616	103.404	72.2119	-0.517984
ENSG00000065665.16	SEC61A2	chr10:12171635-12292588	4.44055	6.57905	0.56714
ENSG00000065675.10	PRKCQ	chr10:6469104-6622263	0.704116	0.808836	0.200033
ENSG00000065717.10	TLE2	chr19:2997635-3047633	32.7921	24.6937	-0.409209
ENSG00000065802.7	ASB1	chr2:239335382-239360891	9.61909	13.5084	0.489881
ENSG00000065809.9	FAM107B	chr10:14560555-14816896	19.4021	21.0357	0.116627
ENSG00000065833.7	ME1	chr6:83920107-84140797	13.8507	25.6003	0.886199
ENSG00000065882.11	TBC1D1	chr4:37892707-38140796	53.4162	48.3679	-0.143227
ENSG00000065883.10	CDK13	chr7:39989635-40136733	6.25403	6.93073	0.148221
ENSG00000065911.7	MTHFD2	chr2:74425688-74621009	125.052	256.081	1.03407
ENSG00000065923.5	SLC9A7	chrX:46464752-46618490	14.3958	14.5619	0.016545
ENSG00000065970.4	FOXJ2	chr12:8185298-8208099	11.4906	10.4867	-0.131893
ENSG00000065978.13	YBX1	chr1:43148097-43168020	241.48	267.629	0.148331
ENSG00000065989.11	PDE4A	chr19:10501809-10580305	14.0823	13.0026	-0.115088
ENSG00000066027.6	PPP2R5A	chr1:212458878-212535200	22.5148	26.1094	0.213696
ENSG00000066032.14	CTNNA2	chr2:79384131-80875905	8.94571e-05	0.0001899	1.08597
ENSG00000066044.9	ELAVL1	chr19:8023462-8070543	36.6907	46.6571	0.346685
ENSG00000066056.9	TIE1	chr1:43766663-43788779	0.413245	0.501704	0.279838
ENSG00000066084.8	DIP2B	chr12:50898767-51142450	13.9063	15.3869	0.145965
ENSG00000066117.10	SMARCD1	chr12:50478754-50494495	32.9647	30.4892	-0.112621
ENSG00000066135.8	KDM4A	chr1:44115828-44396831	13.3622	19.9972	0.581644
ENSG00000066136.15	NFYC	chr1:41156051-41237275	20.2346	30.8525	0.608562
ENSG00000066185.8	ZMYND12	chr1:42895999-43120335	0.452455	0.225247	-1.00627
ENSG00000066230.6	SLC9A3	chr5:473350-524447	0.0029586	0.00617287	1.06103
ENSG00000066248.10	NGEF	chr2:233562008-233880595	26.9936	9.02914	-1.57996
ENSG00000066279.12	ASPM	chr1:197053257-197115824	4.33359	5.7832	0.416307
ENSG00000066294.10	CD84	chr1:160506862-160549306	0	0	0
ENSG00000066322.8	ELOVL1	chr1:43829067-43833696	107.014	159.494	0.5757
ENSG00000066336.7	SPI1	chr11:47376410-47400127	0.0110674	0.0327305	1.56432
ENSG00000066379.10	ZNRD1	chr6:29968787-30032686	27.5689	38.5381	0.483245
ENSG00000066382.12	MPPED2	chr11:30406039-30652055	0	0	0
ENSG00000066405.8	CLDN18	chr3:137717576-137752494	0.0722888	0.0231774	-1.64105
ENSG00000066422.4	ZBTB11	chr3:101367732-101396431	7.77733	13.9082	0.838586
ENSG00000066427.17	ATXN3	chr14:92524895-92572965	12.1283	15.5951	0.362711
ENSG00000066455.8	GOLGA5	chr14:93260575-93306308	17.6152	21.1653	0.264881
ENSG00000066468.16	FGFR2	chr10:123237847-123357972	6.00145	6.49492	0.114001
ENSG00000066557.5	LRRC40	chr1:70034080-70671303	9.93001	11.3808	0.196738
ENSG00000066583.7	ISOC1	chr5:128430443-128449721	19.0555	29.5015	0.630582
ENSG00000066629.12	EML1	chr14:100204029-100408397	3.98209	4.8363	0.280377
ENSG00000066651.12	TRMT11	chr6:126307575-126360937	21.8111	24.9439	0.193627
ENSG00000066654.8	THUMPD1	chr16:20621564-20936328	13.5179	0	0
ENSG00000066697.10	MSANTD3	chr9:103189437-103339918	0	23.9013	0
ENSG00000066735.10	KIF26A	chr14:104605059-104647231	2.13878	2.55725	0.257804
ENSG00000066739.7	ATG2B	chr14:96747594-96853625	1.94119	1.71511	-0.178645
ENSG00000066777.4	ARFGEF1	chr8:67876333-68255912	11.7459	9.84149	-0.255205
ENSG00000066813.10	ACSM2B	chr16:20547547-20587749	0	0	0
ENSG00000066827.11	ZFAT	chr8:135490030-135725292	1.35033	2.57398	0.930693
ENSG00000066855.11	MTFR1	chr8:66556968-66754557	24.6578	32.4967	0.398246
ENSG00000066923.13	STAG3	chr7:99775185-99869855	0.675507	1.54277	1.19148
ENSG00000066926.6	FECH	chr18:55215514-55254004	17.2411	18.678	0.115483
ENSG00000066933.11	MYO9A	chr15:72110736-72447800	3.35188	2.61638	-0.357398
ENSG00000067048.12	DDX3Y	chrY:15016018-15032390	0	0.00272486	inf
ENSG00000067057.11	PFKP	chr10:3109711-3179904	152.278	221.773	0.542376
ENSG00000067064.6	IDI1	chr10:1034337-1095110	27.6767	20.2179	-0.453038
ENSG00000067066.12	SP100	chr2:231280656-231444721	42.313	58.4662	0.466502
ENSG00000067082.10	KLF6	chr10:3818187-3827473	51.1217	78.1644	0.612576
ENSG00000067113.12	PPAP2A	chr5:54603587-54830878	9.29776	15.1274	0.702206
ENSG00000067141.12	NEO1	chr15:73344050-73597547	8.02424	8.53378	0.0888211
ENSG00000067167.3	TRAM1	chr8:71485676-71520622	85.9864	79.8819	-0.10624
ENSG00000067177.10	PHKA1	chrX:71798663-71934167	5.77592	8.38516	0.537787
ENSG00000067182.3	TNFRSF1A	chr12:6437922-6451280	43.5284	62.5303	0.522597
ENSG00000067191.11	CACNB1	chr17:37329542-37353956	2.31568	2.02144	-0.196048
ENSG00000067208.10	EVI5	chr1:92974252-93257961	4.78541	8.21616	0.779822
ENSG00000067221.9	STOML1	chr15:74275546-74286963	4.33511	3.61131	-0.263547
ENSG00000067225.13	PKM	chr15:72491369-72524164	610.913	1017.97	0.736652
ENSG00000067248.5	DHX29	chr5:54529761-54603550	7.18588	11.5305	0.682216
ENSG00000067334.9	DNTTIP2	chr1:94333372-94345474	25.8633	44.0014	0.766645
ENSG00000067365.10	METTL22	chr16:8715539-8740081	9.2962	10.2661	0.143171
ENSG00000067369.9	TP53BP1	chr15:43699406-43802926	15.6719	19.9607	0.348981
ENSG00000067445.15	TRO	chrX:54946894-54957864	0.0442965	0.0261114	-0.762511
ENSG00000067533.5	RRP15	chr1:218458628-218511325	11.3347	9.00472	-0.331997
ENSG00000067560.6	RHOA	chr3:49396577-49453908	350.06	676.592	0.950684
ENSG00000067596.6	DHX8	chr17:41561232-41687706	12.764	22.383	0.81032
ENSG00000067601.6	PMS2P4	chr7:66752527-66786513	1.47621	1.76508	0.257835
ENSG00000067606.11	PRKCZ	chr1:1981908-2152177	18.4989	20.9263	0.177875
ENSG00000067646.7	ZFY	chrY:2803111-2870667	0	0.00151347	inf
ENSG00000067704.8	IARS2	chr1:220267443-220321380	47.6071	40.5516	-0.231418
ENSG00000067715.9	SYT1	chr12:79257772-79897176	7.64621	26.7638	1.80747
ENSG00000067798.9	NAV3	chr12:78224684-78606790	4.8652	9.65665	0.989026
ENSG00000067829.13	IDH3G	chrX:153051220-153063960	20.5156	43.0437	1.06908
ENSG00000067836.8	ROGDI	chr16:4846968-4852951	8.4593	12.4073	0.552576
ENSG00000067840.7	PDZD4	chrX:153067620-153096020	0.0756263	0.0643807	-0.23226
ENSG00000067842.13	ATP2B3	chrX:152783133-152848397	0.00251414	0.00106672	-1.23688
ENSG00000067900.5	ROCK1	chr18:18529700-18691812	18.2022	18.2432	0.00324685
ENSG00000067955.9	CBFB	chr16:67063018-67134961	54.6371	100.713	0.8823
ENSG00000067992.8	PDK3	chrX:24483337-24557954	4.64019	6.59396	0.506961
ENSG00000068001.9	HYAL2	chr3:50355220-50365682	39.6089	37.6964	-0.0713973
ENSG00000068024.12	HDAC4	chr2:239969863-240324058	5.35825	4.44471	-0.269671
ENSG00000068028.13	RASSF1	chr3:50367218-50378411	14.3949	19.9436	0.47037
ENSG00000068078.13	FGFR3	chr4:1795033-1810599	10.4047	10.0308	-0.0527912
ENSG00000068079.3	IFI35	chr17:41158741-41166473	11.3909	4.77138	-1.2554
ENSG00000068097.10	HEATR6	chr17:58120554-58156292	12.6928	20.7069	0.706099
ENSG00000068120.10	COASY	chr17:40688189-40718295	33.2409	45.7256	0.460043
ENSG00000068137.10	PLEKHH3	chr17:40819931-40829048	21.9465	32.9581	0.586643
ENSG00000068305.13	MEF2A	chr15:100017369-100273766	10.8857	16.8098	0.626863
ENSG00000068308.9	OTUD5	chrX:48779304-48815648	27.9111	21.672	-0.36501
ENSG00000068323.11	TFE3	chrX:48886241-48901012	12.4593	22.3135	0.840696
ENSG00000068354.10	TBC1D25	chrX:48397844-48420997	3.89992	10.2666	1.39645
ENSG00000068366.14	ACSL4	chrX:108866928-108976632	30.489	26.9015	-0.180604
ENSG00000068383.14	INPP5A	chr10:134351323-134598269	6.50571	5.74414	-0.179614
ENSG00000068394.9	GPKOW	chrX:48970333-48980151	11.5765	10.8261	-0.0966819
ENSG00000068400.9	GRIPAP1	chrX:48830133-48858675	12.526	13.8339	0.14328
ENSG00000068438.10	FTSJ1	chrX:48334540-48344752	35.017	38.4034	0.133177
ENSG00000068489.8	PRR11	chr17:57232859-57292608	35.6035	14.932	-1.25361
ENSG00000068615.12	REEP1	chr2:86441115-86565206	4.08962	2.40223	-0.767593
ENSG00000068650.14	ATP11A	chr13:113344642-113541482	9.28096	13.1416	0.501797
ENSG00000068654.11	POLR1A	chr2:86247338-86333278	5.60985	5.90218	0.0732856
ENSG00000068697.6	LAPTM4A	chr2:20232410-20251789	102.488	160.578	0.647824
ENSG00000068724.11	TTC7A	chr2:47126413-47403740	16.729	23.4447	0.486914
ENSG00000068745.10	IP6K2	chr3:48725435-48777786	48.7119	82.1545	0.754065
ENSG00000068781.16	STON1-GTF2A1L	chr2:48756521-49003654	0.0011656	0.000768486	-0.600981
ENSG00000068784.8	SRBD1	chr2:45615818-45839304	4.64314	2.60751	-0.832428
ENSG00000068793.13	CYFIP1	chr15:22892004-23034427	58.1556	63.6599	0.130465
ENSG00000068796.12	KIF2A	chr5:61601988-61924409	19.2118	23.5165	0.291682
ENSG00000068831.14	RASGRP2	chr11:64494382-64512928	7.80755	11.9942	0.619392
ENSG00000068878.10	PSME4	chr2:54091203-54532437	23.3308	25.4399	0.124855
ENSG00000068885.10	IFT80	chr3:159943422-160203561	11.9494	7.07217	-0.756715
ENSG00000068903.15	SIRT2	chr19:39369196-39399533	13.912	20.1588	0.535078
ENSG00000068912.9	ERLEC1	chr2:53759809-54087297	34.3434	41.8311	0.284545
ENSG00000068971.9	PPP2R5B	chr11:64685024-64703360	8.46938	21.2851	1.32951
ENSG00000068976.9	PYGM	chr11:64513860-64527769	0.526148	1.08489	1.04401
ENSG00000068985.4	PAGE1	chrX:49452052-49460596	0	0	0
ENSG00000069011.11	PITX1	chr5:134363424-134736986	10.16	17.097	0.750853
ENSG00000069018.13	TRPC7	chr5:135548998-135732730	0.0159451	0.000722025	-4.46492
ENSG00000069020.14	MAST4	chr5:65892175-66465423	0.648482	0.913676	0.494616
ENSG00000069122.14	GPR116	chr6:46820248-46922680	0.0149549	0.0340983	1.18908
ENSG00000069188.12	SDK2	chr17:71330522-71640228	0.0528839	0.0325577	-0.699828
ENSG00000069206.11	ADAM7	chr8:24151552-24769586	0.00139627	0	#NAME?
ENSG00000069248.8	NUP133	chr1:229577044-229644103	13.6378	12.0568	-0.177762
ENSG00000069275.12	NUCKS1	chr1:205681946-205719404	96.7259	74.5565	-0.375568
ENSG00000069329.11	VPS35	chr16:46690053-46723430	33.0268	27.4139	-0.268728
ENSG00000069345.7	DNAJA2	chr16:46989298-47007699	44.4117	71.356	0.684096
ENSG00000069399.8	BCL3	chr19:45250961-45263301	17.9767	25.9189	0.527875
ENSG00000069424.10	KCNAB2	chr1:5922870-6161253	4.23668	6.68324	0.657614
ENSG00000069431.6	ABCC9	chr12:21950334-22094336	0.00161392	0.00345488	1.09807
ENSG00000069482.6	GAL	chr11:68451246-68458643	57.5471	131.199	1.18894
ENSG00000069493.9	CLEC2D	chr12:9787187-9848823	0.723346	0.273093	-1.40529
ENSG00000069509.5	FUNDC1	chrX:44382884-44402247	13.9343	14.6384	0.0711132
ENSG00000069535.11	MAOB	chrX:43625857-43741693	23.3443	16.9775	-0.459446
ENSG00000069667.11	RORA	chr15:60771376-61521518	0.0268702	0.013976	-0.943056
ENSG00000069696.6	DRD4	chr11:637292-640706	1.23962	1.48197	0.257622
ENSG00000069702.6	TGFBR3	chr1:92145901-92371892	7.03806	4.49999	-0.645256
ENSG00000069712.9	KIAA1107	chr1:92632541-92650280	1.53703	1.20314	-0.353344
ENSG00000069764.5	PLA2G10	chr16:14766404-14788526	0.136392	0.295712	1.11643
ENSG00000069812.7	HES2	chr1:6472477-6484730	9.97294	12.7939	0.359361
ENSG00000069849.6	ATP1B3	chr3:141594965-141645356	80.2004	93.9891	0.228883
ENSG00000069869.11	NEDD4	chr15:56119119-56285944	5.23132	2.67938	-0.96528
ENSG00000069943.5	PIGB	chr15:55495163-55800432	6.92346	5.06295	-0.451516
ENSG00000069956.7	MAPK6	chr15:52121824-52392720	29.2311	62.9665	1.10708
ENSG00000069966.14	GNB5	chr15:52408770-52587995	17.1054	16.9116	-0.0164412
ENSG00000069974.11	RAB27A	chr15:55495163-55800432	8.24049	6.99457	-0.236496
ENSG00000069998.8	CECR5	chr22:17618400-17646335	31.9065	38.1409	0.257489
ENSG00000070010.13	UFD1L	chr22:19318220-19466738	75.4197	139.193	0.884079
ENSG00000070018.4	LRP6	chr12:12202777-12419946	5.49758	8.52969	0.633698
ENSG00000070019.3	GUCY2C	chr12:14656594-14910897	0	0.0020016	inf
ENSG00000070031.3	SCT	chr11:626430-627143	0.294226	0.226194	-0.379365
ENSG00000070047.7	PHRF1	chr11:576485-612222	9.35534	11.653	0.316841
ENSG00000070061.10	IKBKAP	chr9:111629796-111696396	18.2314	22.228	0.285955
ENSG00000070081.11	NUCB2	chr11:17229699-17371521	46.2428	45.8092	-0.0135916
ENSG00000070087.9	PFN2	chr3:149478891-149942977	116.707	106.896	-0.12668
ENSG00000070159.9	PTPN3	chr9:112137745-112260590	16.4276	32.3651	0.978317
ENSG00000070182.13	SPTB	chr14:65170819-65346601	3.63894	2.19838	-0.727078
ENSG00000070190.8	DAPP1	chr4:100737989-100791311	6.73582	9.49976	0.496038
ENSG00000070193.4	FGF10	chr5:44303645-44414091	0	0	0
ENSG00000070214.11	SLC44A1	chr9:108006902-108201452	15.5912	11.3044	-0.463848
ENSG00000070269.9	TMEM260	chr14:56955071-57197253	3.40823	3.57372	0.0684038
ENSG00000070366.8	SMG6	chr17:1963132-2284352	7.39093	8.43182	0.190088
ENSG00000070367.11	EXOC5	chr14:57670517-57756797	16.6065	15.8509	-0.067181
ENSG00000070371.11	CLTCL1	chr22:19166985-19279239	1.78224	1.16045	-0.619002
ENSG00000070388.7	FGF22	chr19:639878-643703	0.307289	0.120921	-1.34554
ENSG00000070404.5	FSTL3	chr19:676391-683385	19.2975	7.33188	-1.39616
ENSG00000070413.13	DGCR2	chr22:19023794-19112016	0	0	0
ENSG00000070423.13	RNF126	chr19:647525-663277	35.7145	52.9359	0.567735
ENSG00000070444.9	MNT	chr17:2287353-2304412	6.1815	6.51745	0.0763517
ENSG00000070476.10	ZXDC	chr3:126156443-126194762	9.66122	11.1499	0.20675
ENSG00000070495.10	JMJD6	chr17:74708918-74722866	33.0389	76.0151	1.20212
ENSG00000070501.7	POLB	chr8:42195971-42229326	25.2398	43.7416	0.793308
ENSG00000070526.10	ST6GALNAC1	chr17:74620842-74639920	0.0940329	0.0847473	-0.149998
ENSG00000070540.8	WIPI1	chr17:66255322-66760023	21.886	7.61137	-1.52378
ENSG00000070601.5	FRMPD1	chr9:37510888-38069210	0.0937652	0.0371515	-1.33563
ENSG00000070610.10	GBA2	chr9:35696944-35758572	30.33	39.6055	0.384957
ENSG00000070614.10	NDST1	chr5:149855093-149937773	11.9357	26.0121	1.12391
ENSG00000070669.12	ASNS	chr7:97481429-97501854	41.0672	76.3665	0.894952
ENSG00000070718.7	AP3M2	chr8:42010463-42029191	12.1446	7.8222	-0.634664
ENSG00000070729.9	CNGB1	chr16:57917502-58005020	0.0588164	0.135519	1.20421
ENSG00000070731.5	ST6GALNAC2	chr17:74553847-74583038	9.72007	3.13226	-1.63376
ENSG00000070748.13	CHAT	chr10:50817140-50918307	0.0358211	0.0639895	0.837027
ENSG00000070756.9	PABPC1	chr8:101698043-101735037	1607.67	2049.56	0.350345
ENSG00000070759.12	TESK2	chr1:45794834-45956872	3.65921	4.42846	0.275272
ENSG00000070761.3	C16orf80	chr16:58147495-58163354	31.3667	48.3085	0.623041
ENSG00000070770.4	CSNK2A2	chr16:58163432-58251709	34.5026	47.9165	0.47382
ENSG00000070778.8	PTPN21	chr14:88851267-89021077	3.00535	6.03762	1.00645
ENSG00000070785.12	EIF2B3	chr1:45316449-45452282	11.7829	16.3765	0.474939
ENSG00000070808.11	CAMK2A	chr5:149569519-149669854	0.026767	0.0178352	-0.585729
ENSG00000070814.13	TCOF1	chr5:149737201-149779871	20.8937	25.1054	0.264926
ENSG00000070831.11	CDC42	chr1:22379119-22419437	98.2297	112.592	0.196878
ENSG00000070882.8	OSBPL3	chr7:24836157-25021253	20.3571	31.9892	0.652056
ENSG00000070886.6	EPHA8	chr1:22890056-22930087	0.0454962	0.0630304	0.470302
ENSG00000070915.5	SLC12A3	chr16:56899118-56949762	0.00812803	0.00262236	-1.63204
ENSG00000070950.5	RAD18	chr3:8661085-9005457	6.49696	7.20755	0.149743
ENSG00000070961.10	ATP2B1	chr12:89954905-90106367	13.8446	12.7685	-0.11673
ENSG00000070985.9	TRPM5	chr11:2425744-2444275	0.0103202	0.00865586	-0.253718
ENSG00000071051.9	NCK2	chr2:106361353-106510730	12.4484	12.8907	0.0503739
ENSG00000071054.11	MAP4K4	chr2:102313311-102511150	38.6836	34.9219	-0.14759
ENSG00000071073.7	MGAT4A	chr2:99235568-99347589	3.73898	2.66076	-0.490806
ENSG00000071082.6	RPL31	chr2:101436613-101886778	2158.64	2489.61	0.205799
ENSG00000071127.12	WDR1	chr4:10075962-10118573	104.846	189.018	0.850245
ENSG00000071189.17	SNX13	chr7:17830384-17980124	10.0539	8.956	-0.166833
ENSG00000071203.5	MS4A12	chr11:60260250-60274903	0.00693503	0.000958385	-2.85523
ENSG00000071205.7	ARHGAP10	chr4:148653213-148993931	14.8351	13.3	-0.157582
ENSG00000071242.7	RPS6KA2	chr6:166822851-167370679	2.84843	2.09704	-0.441809
ENSG00000071243.11	ING3	chr7:120590802-120617270	4.21623	11.4484	1.44112
ENSG00000071246.6	VASH1	chr14:77228531-77253067	7.92016	5.19864	-0.607395
ENSG00000071282.7	LMCD1	chr3:7994491-8653610	5.27617	10.7923	1.03244
ENSG00000071462.7	WBSCR22	chr7:73095298-73134002	109.06	141.14	0.371999
ENSG00000071537.9	SEL1L	chr14:81937892-82000205	10.0125	11.8036	0.237426
ENSG00000071539.9	TRIP13	chr5:710470-919472	19.8871	7.77942	-1.3541
ENSG00000071553.12	ATP6AP1	chrX:153656977-153664862	38.8974	57.1873	0.556018
ENSG00000071564.10	TCF3	chr19:1609290-1652604	63.3028	84.6266	0.418842
ENSG00000071575.7	TRIB2	chr2:12857014-12882860	5.14377	8.06904	0.649571
ENSG00000071626.12	DAZAP1	chr19:1407567-1435719	100.951	83.9215	-0.266537
ENSG00000071655.12	MBD3	chr19:1576638-1605483	19.9704	19.2482	-0.0531377
ENSG00000071677.1	PRLH	chr2:238475216-238475818	0	0.0157246	inf
ENSG00000071794.11	HLTF	chr3:148747913-148820610	35.4198	15.3382	-1.20743
ENSG00000071859.10	FAM50A	chrX:153672472-153679002	43.4567	57.1362	0.394827
ENSG00000071889.12	FAM3A	chrX:153733349-153744566	4.70405	4.48514	-0.0687521
ENSG00000071894.10	CPSF1	chr8:145596789-145634753	48.6678	98.0709	1.01086
ENSG00000071909.14	MYO3B	chr2:171034654-171551884	0.0326886	0.0375443	0.199804
ENSG00000071967.7	CYBRD1	chr2:172378756-172414643	9.79666	3.14909	-1.63735
ENSG00000071991.4	CDH19	chr18:64168319-64271375	0	6.74933e-05	inf
ENSG00000071994.6	PDCD2	chr6:170884382-170893780	65.3829	71.7954	0.134977
ENSG00000072041.12	SLC6A15	chr12:85253491-85307394	0	0.000129223	inf
ENSG00000072042.8	RDH11	chr14:68086514-68162531	27.2755	39.5161	0.534836
ENSG00000072062.9	PRKACA	chr19:14202499-14228896	28.3522	32.5644	0.199838
ENSG00000072071.12	LPHN1	chr19:14247990-14316999	11.0711	13.8614	0.324274
ENSG00000072080.6	SPP2	chr2:234959322-234985778	0.0302124	0.0197265	-0.615008
ENSG00000072110.9	ACTN1	chr14:69340859-69446157	87.9449	82.4818	-0.0925252
ENSG00000072121.11	ZFYVE26	chr14:68168602-68283307	1.78625	1.52749	-0.22577
ENSG00000072133.6	RPS6KA6	chrX:83318983-83442933	0.00226434	0	#NAME?
ENSG00000072134.11	EPN2	chr17:19118927-19240028	25.9607	26.068	0.00595024
ENSG00000072135.8	PTPN18	chr2:131113579-131132982	12.9314	7.14492	-0.855885
ENSG00000072163.14	LIMS2	chr2:128395955-128439360	3.74857	2.30358	-0.702461
ENSG00000072182.8	ASIC4	chr2:220299567-220403494	2.86236	2.23616	-0.35618
ENSG00000072195.10	SPEG	chr2:220299567-220403494	28.9998	37.4857	0.370299
ENSG00000072201.9	LNX1	chr4:54243809-55164414	1.4646	1.39476	-0.0704877
ENSG00000072210.14	ALDH3A2	chr17:19551448-19580911	55.9322	85.9735	0.620213
ENSG00000072274.8	TFRC	chr3:195754053-195809060	39.1787	103.155	1.39667
ENSG00000072310.12	SREBF1	chr17:17584786-17740325	49.1272	46.5354	-0.0781937
ENSG00000072315.3	TRPC5	chrX:111017542-111326004	0.000920534	0.00244397	1.40869
ENSG00000072364.8	AFF4	chr5:132211070-132299326	9.7907	13.0393	0.413381
ENSG00000072401.10	UBE2D1	chr10:60094734-60130513	13.4051	7.4678	-0.844025
ENSG00000072415.4	MPP5	chr14:67707825-67853233	9.17113	19.4572	1.08513
ENSG00000072422.12	RHOBTB1	chr10:62629195-62761198	3.27865	2.22367	-0.560161
ENSG00000072444.10	ASAH2C	chr10:48001602-48055018	0.00321466	0.000260809	-3.6236
ENSG00000072501.12	SMC1A	chrX:53401069-53458059	17.3545	16.1468	-0.104061
ENSG00000072506.8	HSD17B10	chrX:53458205-53461320	51.5341	67.8301	0.396398
ENSG00000072518.16	MARK2	chr11:63606399-63678491	13.9914	12.189	-0.198955
ENSG00000072571.14	HMMR	chr5:162887174-162921064	21.6234	8.93829	-1.27452
ENSG00000072609.13	CHFR	chr12:133345494-133532892	0.000413071	0.000546724	0.404423
ENSG00000072657.4	TRHDE	chr12:72332625-73059422	1.4412	0.662379	-1.12154
ENSG00000072682.14	P4HA2	chr5:131520568-131731306	34.0988	59.9317	0.813596
ENSG00000072694.14	FCGR2B	chr1:161511548-161648444	0.0412222	0.0108496	-1.92578
ENSG00000072736.14	NFATC3	chr16:68021296-68272005	5.16434	7.94436	0.621347
ENSG00000072756.12	TRNT1	chr3:3168599-3221394	5.72331	4.92602	-0.216427
ENSG00000072778.15	ACADVL	chr17:7093208-7128592	332.022	291.206	-0.189243
ENSG00000072786.8	STK10	chr5:171469076-171615390	12.368	13.3593	0.111231
ENSG00000072803.13	FBXW11	chr5:171288552-171433877	21.4354	29.4981	0.460627
ENSG00000072818.7	ACAP1	chr17:7239847-7254797	4.01828	4.5029	0.164276
ENSG00000072832.10	CRMP1	chr4:5712923-5894785	0.00345935	0.0181023	2.3876
ENSG00000072840.8	EVC	chr4:5712923-5894785	0.205663	0.138197	-0.573554
ENSG00000072849.6	DERL2	chr17:5374570-5394134	27.1672	70.0285	1.36608
ENSG00000072858.6	SIDT1	chr3:113251142-113348425	0.0120916	0.0482929	1.99781
ENSG00000072864.8	NDE1	chr16:15737123-15950890	29.6598	24.3073	-0.287122
ENSG00000072952.14	MRVI1	chr11:10562818-10715535	6.17486	3.06859	-1.00883
ENSG00000072954.2	TMEM38A	chr19:16771937-16800840	10.7481	2.99702	-1.84249
ENSG00000072958.4	AP1M1	chr19:16308388-16346160	24.5921	48.6973	0.98565
ENSG00000073008.10	PVR	chr19:45041044-45222031	29.5559	47.8061	0.693748
ENSG00000073009.8	IKBKG	chrX:153759605-153796782	2.75798	5.31128	0.945448
ENSG00000073050.7	XRCC1	chr19:44047191-44100287	12.5695	16.3469	0.379095
ENSG00000073060.11	SCARB1	chr12:125261401-125367214	38.8355	27.7092	-0.487008
ENSG00000073067.9	CYP2W1	chr7:1022834-1029276	0.110678	0.0906563	-0.287894
ENSG00000073111.9	MCM2	chr3:127291911-127341276	28.3191	19.9438	-0.505835
ENSG00000073146.11	MOV10L1	chr22:50528307-50600119	0.00340531	0.0955886	4.81098
ENSG00000073150.9	PANX2	chr22:50609159-50618723	1.72251	3.06393	0.830866
ENSG00000073169.9	RP3-402G11.5	chr22:50639407-50656045	7.33074	17.4843	1.25403
ENSG00000073282.8	TP63	chr3:189349204-189615068	0.0211124	0.0531867	1.33298
ENSG00000073331.13	ALPK1	chr4:113196782-113363776	6.11044	3.73462	-0.710313
ENSG00000073350.9	LLGL2	chr17:73521160-73571289	77.9492	78.5754	0.0115437
ENSG00000073417.10	PDE8A	chr15:85523670-85682376	14.3182	13.7962	-0.0535814
ENSG00000073464.7	CLCN4	chrX:10125023-10205700	1.35871	1.01132	-0.425997
ENSG00000073536.13	NLE1	chr17:33448597-33469334	12.3859	11.4021	-0.1194
ENSG00000073578.12	SDHA	chr5:218355-256815	53.6606	74.7879	0.478941
ENSG00000073584.14	SMARCE1	chr17:38781213-38821433	83.7773	30.5533	-1.45523
ENSG00000073598.5	FNDC8	chr17:33448597-33469334	0.168473	0.0826943	-1.02665
ENSG00000073605.14	GSDMB	chr17:38060847-38076107	13.6054	9.0647	-0.585849
ENSG00000073614.7	KDM5A	chr12:389294-551811	6.66507	13.1036	0.97527
ENSG00000073670.9	ADAM11	chr17:42836398-42859214	2.59782	3.32209	0.354789
ENSG00000073711.6	PPP2R3A	chr3:135684514-135866733	2.06041	1.51663	-0.442067
ENSG00000073712.9	FERMT2	chr14:53323985-53419153	25.6402	38.4621	0.585032
ENSG00000073734.8	ABCB11	chr2:169779447-169887832	0.00226959	0.00301038	0.407513
ENSG00000073737.12	DHRS9	chr2:169921298-169952677	0.742007	4.26288	2.52232
ENSG00000073754.5	CD5L	chr1:157800703-157868046	0.0128946	0.0652894	2.34008
ENSG00000073756.7	PTGS2	chr1:186640922-186649559	0.235487	0.583919	1.31012
ENSG00000073792.11	IGF2BP2	chr3:185361526-185542844	50.2624	34.9607	-0.523746
ENSG00000073803.9	MAP3K13	chr3:185000728-185216845	11.6504	20.3909	0.807547
ENSG00000073849.10	ST6GAL1	chr3:186648273-186796341	4.96071	3.53177	-0.490155
ENSG00000073861.2	TBX21	chr17:45810609-45823485	0.0700582	0.295899	2.07848
ENSG00000073905.8	VDAC1P1	chrX:80184998-80185846	36.8427	46.2649	0.328538
ENSG00000073910.15	FRY	chr13:32599450-32870794	0.319743	0.330229	0.0465524
ENSG00000073921.13	PICALM	chr11:85668726-85780924	65.2256	56.709	-0.201861
ENSG00000073969.14	NSF	chr17:44668034-44834830	21.8089	15.5038	-0.492293
ENSG00000074047.16	GLI2	chr2:121493198-121750229	4.1254	4.10475	-0.00723881
ENSG00000074054.13	CLASP1	chr2:122095351-122407163	6.33527	8.74217	0.464586
ENSG00000074071.9	MRPS34	chr16:1821890-1823156	48.9413	107.129	1.13022
ENSG00000074181.4	NOTCH3	chr19:15270443-15311792	17.7411	10.7985	-0.716264
ENSG00000074201.4	CLNS1A	chr11:77225980-77348850	108.891	132.085	0.278586
ENSG00000074211.9	PPP2R2C	chr4:6322304-6565327	22.1894	23.2421	0.0668682
ENSG00000074219.9	TEAD2	chr19:49834873-49891338	5.48544	4.46682	-0.29636
ENSG00000074266.13	EED	chr11:85955585-85989855	15.3711	21.4553	0.481116
ENSG00000074276.6	CDHR2	chr5:175969511-176037134	0.302929	0.15109	-1.00357
ENSG00000074317.6	SNCB	chr5:176047084-176057530	0.0261659	0.0129405	-1.01579
ENSG00000074319.8	TSG101	chr11:18477370-18548779	47.2971	88.8007	0.90882
ENSG00000074356.12	C17orf85	chr17:3714459-3749545	19.4171	14.9396	-0.378189
ENSG00000074370.13	ATP2A3	chr17:3827168-3867736	7.39148	4.56205	-0.696181
ENSG00000074410.9	CA12	chr15:63613576-63674360	3.08885	3.50002	0.180293
ENSG00000074416.9	MGLL	chr3:127407908-127542051	32.8116	19.5986	-0.743459
ENSG00000074527.7	NTN4	chr12:96043030-96184930	12.0491	3.73668	-1.6891
ENSG00000074582.8	BCS1L	chr2:219502638-219528166	24.2538	37.2691	0.619766
ENSG00000074590.9	NUAK1	chr12:106457117-106533811	4.56442	3.82153	-0.256282
ENSG00000074603.14	DPP8	chr15:65734800-65810042	9.84561	10.1146	0.0388877
ENSG00000074621.9	SLC24A1	chr15:65903703-66184329	5.6486	0.6554	-3.10745
ENSG00000074657.9	ZNF532	chr18:56529831-56653712	10.6336	10.4715	-0.0221672
ENSG00000074660.11	SCARF1	chr17:1537151-1549041	1.11167	0.388961	-1.51503
ENSG00000074695.5	LMAN1	chr18:56995054-57027194	42.1126	32.909	-0.355768
ENSG00000074696.8	PTPLAD1	chr15:65822755-65870687	60.2713	58.8704	-0.0339291
ENSG00000074706.9	IPCEF1	chr6:154331630-154677926	0.0283901	0.0329282	0.213938
ENSG00000074755.10	ZZEF1	chr17:3907738-4046314	6.21143	14.6271	1.23564
ENSG00000074771.3	NOX3	chr6:155716503-155777037	0	0	0
ENSG00000074800.9	ENO1	chr1:8921060-8939953	462.585	1374.88	1.57151
ENSG00000074803.13	SLC12A1	chr15:48481233-48596275	4.663e-05	0.000824106	4.1435
ENSG00000074842.3	C19orf10	chr19:4639529-4670382	119.435	196.252	0.716483
ENSG00000074855.6	ANO8	chr19:17402939-17445638	4.31562	5.8798	0.4462
ENSG00000074935.9	TUBE1	chr6:112375274-112408732	9.63037	25.3117	1.39414
ENSG00000074964.12	ARHGEF10L	chr1:17866329-18024369	10.635	21.0723	0.986522
ENSG00000074966.6	TXK	chr4:48068409-48136273	0.744594	0.442266	-0.751542
ENSG00000075035.5	WSCD2	chr12:108523247-108644314	0.0127439	0.00205848	-2.63016
ENSG00000075043.12	KCNQ2	chr20:62037541-62103993	15.4063	32.6234	1.08238
ENSG00000075073.10	TACR2	chr10:71163658-71176623	0.112282	0.101018	-0.152511
ENSG00000075089.5	ACTR6	chr12:100550134-100660857	21.4027	37.8284	0.821676
ENSG00000075131.5	TIPIN	chr15:66628543-66679084	7.63511	7.78607	0.028245
ENSG00000075142.9	SRI	chr7:87834432-87936206	99.7525	101.304	0.0222601
ENSG00000075151.15	EIF4G3	chr1:21132962-21503377	17.7138	8.48912	-1.06119
ENSG00000075188.4	NUP37	chr12:102457132-102513902	29.0336	40.1118	0.466305
ENSG00000075213.5	SEMA3A	chr7:83587658-84122040	2.26163	1.93053	-0.228361
ENSG00000075218.14	GTSE1	chr22:46692637-46726707	10.5198	7.47703	-0.492572
ENSG00000075223.9	SEMA3C	chr7:80371853-80551675	16.5111	37.9498	1.20066
ENSG00000075234.12	TTC38	chr22:46663857-46689905	10.7274	16.7947	0.646709
ENSG00000075239.9	ACAT1	chr11:107879458-108018503	49.0776	36.4468	-0.429274
ENSG00000075240.12	GRAMD4	chr22:46971908-47075688	5.33132	9.10593	0.772313
ENSG00000075275.12	CELSR1	chr22:46756730-46933067	7.51638	6.53099	-0.202735
ENSG00000075290.7	WNT8B	chr10:102222797-102243501	0.327565	0.0849463	-1.94716
ENSG00000075292.14	ZNF638	chr2:71503690-71662199	19.1432	27.3839	0.516498
ENSG00000075303.8	SLC25A40	chr7:87462882-87538856	11.4554	5.70209	-1.00646
ENSG00000075336.7	TIMM21	chr18:71815745-71826197	10.1745	21.0509	1.04893
ENSG00000075340.17	ADD2	chr2:70834749-70995357	0.0377467	0.0129187	-1.54689
ENSG00000075388.2	FGF4	chr11:69587796-69590171	0	0	0
ENSG00000075391.12	RASAL2	chr1:178060642-178448644	4.21306	3.67832	-0.19582
ENSG00000075399.8	VPS9D1	chr16:89773541-89883065	3.34294	2.33839	-0.5156
ENSG00000075407.12	ZNF37A	chr10:38383263-38412276	5.3842	2.50512	-1.10385
ENSG00000075413.13	MARK3	chr14:103851728-103970168	36.9099	66.6515	0.852628
ENSG00000075415.8	SLC25A3	chr12:98987368-98995946	315.981	553.382	0.808438
ENSG00000075420.8	FNDC3B	chr3:171757417-172119455	12.3058	21.9647	0.835846
ENSG00000075426.7	FOSL2	chr2:28607275-28640179	17.529	40.7429	1.21681
ENSG00000075429.4	CACNG5	chr17:64831234-64881603	0.000104255	0.000414954	1.99284
ENSG00000075461.5	CACNG4	chr17:64961025-65029514	0.00193601	0.000813102	-1.25158
ENSG00000075539.9	FRYL	chr4:48499377-48782339	9.61916	12.4371	0.370666
ENSG00000075568.12	TMEM131	chr2:98372798-98612388	16.7485	28.9692	0.790488
ENSG00000075618.13	FSCN1	chr7:5632438-5646286	142.315	146.642	0.0432144
ENSG00000075624.9	ACTB	chr7:5566781-5603415	1255.77	3106.14	1.30656
ENSG00000075643.5	MOCOS	chr18:33767481-33852120	4.34156	1.6332	-1.41051
ENSG00000075651.11	PLD1	chr3:171318194-171528740	4.47683	2.52927	-0.823758
ENSG00000075673.7	ATP12A	chr13:25254548-25285921	0.134189	0.087199	-0.621886
ENSG00000075702.11	WDR62	chr19:36545782-36596008	2.4849	3.633	0.547976
ENSG00000075711.16	DLG1	chr3:196769430-197030618	36.8982	31.2399	-0.240159
ENSG00000075785.8	RAB7A	chr3:128444964-128533639	106.49	189.75	0.833378
ENSG00000075790.6	BCAP29	chr7:107220421-107269943	27.1414	32.7594	0.271414
ENSG00000075826.12	SEC31B	chr10:102246398-102313681	8.77643	12.0697	0.459687
ENSG00000075856.7	SART3	chr12:108908961-108955176	22.0636	22.5386	0.0307306
ENSG00000075884.8	ARHGAP15	chr2:143848930-144533642	8.77367e-05	0.0184528	7.71644
ENSG00000075886.10	TUBA3D	chr2:132222472-132250316	0	0	0
ENSG00000075891.17	PAX2	chr10:102495359-102589698	0.870684	0.9868	0.18061
ENSG00000075914.8	EXOSC7	chr3:44956748-45077563	45.5795	67.6547	0.569806
ENSG00000075945.8	KIFAP3	chr1:169890466-170054349	8.88749	15.0648	0.761329
ENSG00000075975.11	MKRN2	chr3:12525930-12705725	21.382	36.9119	0.787692
ENSG00000076003.4	MCM6	chr2:136597195-136633996	23.2009	20.5323	-0.176286
ENSG00000076043.5	REXO2	chr11:114262164-114321001	53.8705	43.0511	-0.323445
ENSG00000076053.6	RBM7	chr11:114262164-114321001	16.1306	40.0009	1.31023
ENSG00000076067.7	RBMS2	chr12:56915712-56984745	8.96228	6.37882	-0.490576
ENSG00000076108.7	BAZ2A	chr12:56989379-57030600	24.2665	38.5753	0.668709
ENSG00000076201.10	PTPN23	chr3:47422500-47454931	13.1176	22.5236	0.779937
ENSG00000076242.10	MLH1	chr3:37034822-37225180	1.72879	3.07737	0.83194
ENSG00000076248.6	UNG	chr12:109535378-109548797	24.437	20.7635	-0.235018
ENSG00000076258.5	FMO4	chr1:171283346-171311223	2.10803	1.61886	-0.380918
ENSG00000076321.6	KLHL20	chr1:173684079-173755840	6.41319	8.2554	0.364296
ENSG00000076344.11	RGS11	chr16:284544-333003	0.00858013	0	#NAME?
ENSG00000076351.8	SLC46A1	chr17:26684603-26734215	4.1322	7.05142	0.771002
ENSG00000076356.6	PLXNA2	chr1:208195586-208417665	0.874968	0.729469	-0.262384
ENSG00000076382.11	SPAG5	chr17:26782769-26972472	22.5974	17.5741	-0.362706
ENSG00000076513.12	ANKRD13A	chr12:110436990-110511491	17.4693	9.48948	-0.880423
ENSG00000076554.11	TPD52	chr8:80830951-81143467	101.933	128.149	0.330197
ENSG00000076555.11	ACACB	chr12:109549022-109706031	2.65274	1.45866	-0.862843
ENSG00000076604.10	TRAF4	chr17:27071001-27077974	69.2835	130.641	0.915024
ENSG00000076641.4	PAG1	chr8:81880044-82024303	0.836101	1.51542	0.857969
ENSG00000076650.2	GPATCH1	chr19:33571785-33621448	2.84001	3.86331	0.443945
ENSG00000076662.5	ICAM3	chr19:10444451-10450499	4.61791	4.90595	0.0872919
ENSG00000076685.14	NT5C2	chr10:104845939-104953056	51.4832	69.3611	0.430024
ENSG00000076706.10	MCAM	chr11:119179240-119192231	23.8688	23.9923	0.00744903
ENSG00000076716.7	GPC4	chrX:132434130-132549518	3.96543	1.98262	-1.00007
ENSG00000076770.10	MBNL3	chrX:131337052-131623996	0.666338	1.23128	0.885831
ENSG00000076826.5	CAMSAP3	chr19:7660787-7683190	6.17809	10.2815	0.734816
ENSG00000076864.15	RAP1GAP	chr1:21922707-21995801	15.2762	12.9175	-0.241953
ENSG00000076924.7	XAB2	chr19:7684410-7694451	38.9781	77.1877	0.985707
ENSG00000076928.13	ARHGEF1	chr19:42387227-42434302	32.0351	49.2697	0.621046
ENSG00000076944.10	STXBP2	chr19:7694622-7712759	58.7513	73.1899	0.317023
ENSG00000076984.13	MAP2K7	chr19:7968727-7979363	16.0461	30.4956	0.92638
ENSG00000077009.9	NMRK2	chr19:3933100-3942414	0.0177291	0.0159325	-0.154153
ENSG00000077044.5	DGKD	chr2:234263152-234380750	40.2384	38.0238	-0.081669
ENSG00000077063.6	CTTNBP2	chr7:117105837-117514193	1.68777	1.65617	-0.027261
ENSG00000077080.5	ACTL6B	chr7:100240719-100254084	0.0228564	0.0031556	-2.85661
ENSG00000077092.14	RARB	chr3:25215822-25639423	0.0129323	0.020046	0.632336
ENSG00000077097.9	TOP2B	chr3:25639474-25706430	37.5288	39.3292	0.0676002
ENSG00000077147.10	TM9SF3	chr10:98277865-98347209	33.7889	38.6366	0.193417
ENSG00000077150.13	NFKB2	chr10:104153866-104162281	66.5076	99.1011	0.575382
ENSG00000077152.5	UBE2T	chr1:202300784-202311108	57.1487	48.2923	-0.242926
ENSG00000077157.15	PPP1R12B	chr1:202317826-202557697	2.53681	3.22881	0.347987
ENSG00000077232.11	DNAJC10	chr2:183580998-183644334	24.5256	24.0757	-0.0267125
ENSG00000077235.13	GTF3C1	chr16:27470875-27561234	27.1578	40.662	0.582315
ENSG00000077238.9	IL4R	chr16:27324988-27376099	24.1861	22.6936	-0.091894
ENSG00000077254.10	USP33	chr1:78161671-78225537	19.2216	19.4209	0.0148781
ENSG00000077264.9	PAK3	chrX:110187512-110464173	0	2.51166e-05	inf
ENSG00000077274.7	CAPN6	chrX:110488330-110513751	0.676282	0.746154	0.141848
ENSG00000077279.12	DCX	chrX:110537006-110655603	0.0145105	0.00155797	-3.21936
ENSG00000077312.4	SNRPA	chr19:41197433-41271294	62.3137	87.8774	0.495943
ENSG00000077327.11	SPAG6	chr10:22634398-22743153	0.0105216	0.0166153	0.659152
ENSG00000077348.4	EXOSC5	chr19:41768400-41930910	30.6626	33.1082	0.11071
ENSG00000077380.11	DYNC1I2	chr2:172543918-172604930	10.6318	15.4278	0.537157
ENSG00000077420.11	APBB1IP	chr10:26727131-26856732	4.04389e-05	0.000107304	1.40789
ENSG00000077454.11	LRCH4	chr7:100169854-100205798	11.1489	20.8869	0.905695
ENSG00000077458.8	FAM76B	chr11:95502105-95565857	8.84085	14.4712	0.710929
ENSG00000077463.10	SIRT6	chr19:4174105-4182601	14.4274	29.3981	1.02691
ENSG00000077498.8	TYR	chr11:88910619-89028927	0	0.0188462	inf
ENSG00000077514.4	POLD3	chr11:74202756-74380162	5.11183	3.31064	-0.626731
ENSG00000077522.8	ACTN2	chr1:236849753-236927931	0.100011	0.293232	1.55188
ENSG00000077549.13	CAPZB	chr1:19665266-19812066	109.967	45.8025	-1.26357
ENSG00000077585.9	GPR137B	chr1:236305831-236445319	4.56649	7.38811	0.69412
ENSG00000077616.6	NAALAD2	chr11:89864682-89926062	0.217687	0.807722	1.8916
ENSG00000077684.11	PHF17	chr4:129730778-130034487	16.4748	6.76339	-1.28444
ENSG00000077713.13	SLC25A43	chrX:118533022-118588441	13.5809	2.42896	-2.48317
ENSG00000077721.11	UBE2A	chrX:118708500-118718381	36.2721	43.952	0.277068
ENSG00000077782.15	FGFR1	chr8:38268655-38326352	49.1049	92.7977	0.918221
ENSG00000077800.7	FKBP6	chr7:72742166-72772634	0.00883977	0.0166697	0.915148
ENSG00000077809.8	GTF2I	chr7:74071993-74306731	33.3739	29.457	-0.180107
ENSG00000077935.12	SMC1B	chr22:45739943-45809500	0.0220499	0.00627676	-1.81268
ENSG00000077942.13	FBLN1	chr22:45898117-45997015	19.8024	11.3479	-0.803245
ENSG00000077943.7	ITGA8	chr10:15555947-15762124	0.00238178	0.00421317	0.822864
ENSG00000077984.4	CST7	chr20:24929865-24940564	0.0568401	0.0395389	-0.523639
ENSG00000078018.15	MAP2	chr2:210288781-210598842	8.28793	9.97498	0.267303
ENSG00000078043.11	PIAS2	chr18:44388352-44627658	7.69503	8.65403	0.169445
ENSG00000078053.12	AMPH	chr7:38423304-38671167	0.000126791	0.00232792	4.19852
ENSG00000078061.8	ARAF	chrX:47420515-47479252	7.65822	16.439	1.10204
ENSG00000078070.7	MCCC1	chr3:182733005-182833863	5.24343	3.49247	-0.586263
ENSG00000078081.3	LAMP3	chr3:182840000-182881627	4.24947	2.63967	-0.686927
ENSG00000078098.9	FAP	chr2:163018279-163101661	0.0336901	0.0984285	1.54675
ENSG00000078114.14	NEBL	chr10:21068901-21463977	4.95233	2.93567	-0.754419
ENSG00000078124.7	ACER3	chr11:76571910-76737841	11.2158	10.5088	-0.093945
ENSG00000078140.9	UBE2K	chr4:39699663-39784412	62.5517	90.2621	0.52907
ENSG00000078142.7	PIK3C3	chr18:39535170-39667794	23.4365	21.859	-0.100528
ENSG00000078177.9	N4BP2	chr4:40044536-40159872	2.89615	1.46542	-0.98282
ENSG00000078237.4	C12orf5	chr12:4430370-4462338	5.4688	12.6323	1.20782
ENSG00000078246.11	TULP3	chr12:2904118-3050306	13.4123	12.8381	-0.063129
ENSG00000078269.9	SYNJ2	chr6:158402887-158520208	5.71427	18.641	1.70584
ENSG00000078295.11	ADCY2	chr5:7396320-7830194	1.33487e-05	1.77259e-05	0.409164
ENSG00000078304.15	PPP2R5C	chr14:102228134-102394326	38.5688	60.757	0.655618
ENSG00000078319.7	PMS2P1	chr7:99905324-99997719	12.8293	20.967	0.708681
ENSG00000078328.15	RBFOX1	chr16:5289802-7763340	3.1566e-06	0.0120252	11.8954
ENSG00000078369.13	GNB1	chr1:1716728-1822495	159.354	251.161	0.656382
ENSG00000078399.11	HOXA9	chr7:27202053-27219880	67.5465	36.8373	-0.874714
ENSG00000078401.6	EDN1	chr6:12290595-12297427	1.02088	0.834729	-0.290436
ENSG00000078403.12	MLLT10	chr10:21823093-22032559	15.535	24.2388	0.6418
ENSG00000078487.13	ZCWPW1	chr7:99998448-100031741	0.712751	0.212377	-1.74677
ENSG00000078549.10	ADCYAP1R1	chr7:31092075-31151089	0.0364102	0.0816958	1.16592
ENSG00000078579.8	FGF20	chr8:16849677-16859690	0.0184211	0.0139001	-0.406265
ENSG00000078589.8	P2RY10	chrX:78200828-78217451	0	0	0
ENSG00000078596.6	ITM2A	chrX:78615880-78623164	0	0.0191499	inf
ENSG00000078618.15	NRD1	chr1:52027537-52344477	51.5553	52.3888	0.0231392
ENSG00000078668.9	VDAC3	chr8:42249141-42263415	41.2424	80.2879	0.961053
ENSG00000078674.13	PCM1	chr8:17780348-17885478	17.6377	17.1429	-0.0410508
ENSG00000078687.12	TNRC6C	chr17:76000248-76139049	2.38202	3.24679	0.446829
ENSG00000078699.16	CBFA2T2	chr20:32077880-32237842	3.14128	3.70574	0.238405
ENSG00000078725.8	DBC1	chr9:121915735-122131745	7.27508e-05	0	#NAME?
ENSG00000078747.8	ITCH	chr20:32951040-33099198	39.8109	44.2027	0.150973
ENSG00000078795.12	PKD2L2	chr5:137150021-137387650	0.11305	0.133434	0.239166
ENSG00000078804.8	TP53INP2	chr20:33284721-33413452	3.88424	7.74406	0.995458
ENSG00000078808.12	SDF4	chr1:1152287-1167411	58.9024	66.9628	0.185033
ENSG00000078814.11	MYH7B	chr20:33563205-33680674	0.164169	0.189247	0.205088
ENSG00000078898.6	BPIFB2	chr20:31595405-31611515	0	0	0
ENSG00000078900.10	TP73	chr1:3547330-3663900	3.30456	2.24635	-0.556878
ENSG00000078902.11	TOLLIP	chr11:1295600-1330884	10.2912	14.0437	0.448512
ENSG00000078967.7	UBE2D4	chr7:43966036-44058774	5.10088	14.2022	1.47729
ENSG00000079101.12	CLUL1	chr18:596987-712676	0.630261	0.341056	-0.88594
ENSG00000079102.12	RUNX1T1	chr8:92967202-93115514	0.00844936	4.68761e-05	-7.49385
ENSG00000079112.5	CDH17	chr8:95139398-95229531	0.124934	0.0959227	-0.381218
ENSG00000079134.7	THOC1	chr18:158382-268050	8.45986	9.92901	0.231016
ENSG00000079150.13	FKBP7	chr2:179328390-179343327	3.71101	2.70992	-0.453565
ENSG00000079156.12	OSBPL6	chr2:179059207-179264160	3.31094	3.44672	0.0579862
ENSG00000079215.9	SLC1A3	chr5:36606456-36725297	3.61316	4.05503	0.16645
ENSG00000079246.11	XRCC5	chr2:216972186-217071026	121.66	171.691	0.496965
ENSG00000079257.3	LXN	chr3:158362066-158410364	0.00829621	0.0241186	1.53962
ENSG00000079263.14	SP140	chr2:230990025-231268447	0.584551	1.85769	1.66811
ENSG00000079277.15	MKNK1	chr1:47004367-47082563	17.7588	22.1254	0.317175
ENSG00000079308.12	TNS1	chr2:218664511-218867718	2.27418	2.25836	-0.0100685
ENSG00000079313.7	REXO1	chr19:1815247-1848452	15.3663	31.3245	1.02752
ENSG00000079332.9	SAR1A	chr10:71909959-71930279	58.0132	62.1228	0.0987416
ENSG00000079335.13	CDC14A	chr1:100810032-100985833	2.7553	3.56687	0.372447
ENSG00000079337.11	RAPGEF3	chr12:48099867-48231681	0.856008	0.777454	-0.138867
ENSG00000079385.17	CEACAM1	chr19:42901279-43156507	0.822561	2.82222	1.77863
ENSG00000079387.9	SENP1	chr12:48436680-48540187	4.38446	7.16018	0.707596
ENSG00000079393.16	DUSP13	chr10:76854191-76941881	3.02271	1.78813	-0.757389
ENSG00000079432.3	CIC	chr19:42772688-42799949	14.8513	20.7116	0.479848
ENSG00000079435.5	LIPE	chr19:42901279-43156507	3.494	6.04294	0.790374
ENSG00000079459.8	FDFT1	chr8:11653081-11696818	53.5284	79.5908	0.572296
ENSG00000079462.3	PAFAH1B3	chr19:42801184-42814973	40.3982	49.5303	0.29402
ENSG00000079482.11	OPHN1	chrX:67262185-67653755	5.23227	6.56891	0.328217
ENSG00000079557.3	AFM	chr4:74347399-74369691	0	0	0
ENSG00000079616.8	KIF22	chr16:29802039-29816706	43.9213	53.6495	0.288645
ENSG00000079689.9	SCGN	chr6:25652463-25702011	0.00949588	0.0772842	3.0248
ENSG00000079691.15	LRRC16A	chr6:25279305-25620758	6.47056	7.02222	0.118038
ENSG00000079739.11	PGM1	chr1:63906440-64125916	36.6482	29.4599	-0.314992
ENSG00000079785.10	DDX1	chr2:15731301-15771235	47.6466	61.304	0.36361
ENSG00000079805.12	DNM2	chr19:10828754-10946994	51.7301	48.2932	-0.0991845
ENSG00000079819.12	EPB41L2	chr6:131160486-131384462	41.6668	22.4091	-0.894812
ENSG00000079841.14	RIMS1	chr6:72596405-73112845	0	0.0103617	inf
ENSG00000079931.10	MOXD1	chr6:132617193-132722684	1.73335	1.58302	-0.130888
ENSG00000079950.9	STX7	chr6:132767005-132834337	26.4367	30.3707	0.200137
ENSG00000079974.13	RABL2B	chr22:51195375-51239737	5.51821	5.16765	-0.0946914
ENSG00000079999.9	KEAP1	chr19:10596795-10614417	20.9953	26.906	0.357863
ENSG00000080007.6	DDX43	chr6:74078277-74161999	0	0.0309678	inf
ENSG00000080031.5	PTPRH	chr19:55692615-55720874	7.07033	13.404	0.922812
ENSG00000080166.11	DCT	chr13:95089557-95131936	0.0518526	0.0551623	0.0892654
ENSG00000080189.10	SLC35C2	chr20:44978166-44993043	25.8765	22.231	-0.219072
ENSG00000080200.5	CRYBG3	chr3:97595818-97691301	5.80902	4.59305	-0.33884
ENSG00000080224.13	EPHA6	chr3:96533424-97471304	5.58204e-05	5.92481e-05	0.0859765
ENSG00000080293.5	SCTR	chr2:120197418-120282070	0.0600067	0.0193066	-1.63603
ENSG00000080298.11	RFX3	chr9:3218296-3526004	3.58893	2.05138	-0.806957
ENSG00000080345.12	RIF1	chr2:152266396-152591001	6.31746	7.64517	0.275204
ENSG00000080371.4	RAB21	chr12:72148653-72184699	22.8047	46.8073	1.0374
ENSG00000080493.9	SLC4A4	chr4:72053002-72437804	0.0774856	0.121374	0.647459
ENSG00000080503.15	SMARCA2	chr9:2015341-2193624	5.61892	2.37445	-1.2427
ENSG00000080511.2	RDH8	chr19:10123924-10132955	0.0381287	0.0384646	0.012654
ENSG00000080546.9	SESN1	chr6:109307639-109416022	11.1536	25.7445	1.20675
ENSG00000080561.9	MID2	chrX:107068984-107179210	3.99125	2.96778	-0.427454
ENSG00000080572.8	PIH1D3	chrX:106449861-106487473	0.0290461	0.0167749	-0.79204
ENSG00000080573.6	COL5A3	chr19:10070236-10121147	0.234282	0.252626	0.108756
ENSG00000080603.12	SRCAP	chr16:30709029-30787628	12.5613	21.1243	0.749921
ENSG00000080608.9	KIAA0020	chr9:2717501-2844241	15.089	23.0829	0.613323
ENSG00000080618.9	CPB2	chr13:46626940-46687467	0	0.00277967	inf
ENSG00000080644.11	CHRNA3	chr15:78857861-78913637	0.775826	0.311609	-1.316
ENSG00000080709.10	KCNN2	chr5:113696641-114004107	0	0.0029491	inf
ENSG00000080802.14	CNOT4	chr7:135046546-135194875	6.08757	9.54043	0.648188
ENSG00000080815.14	PSEN1	chr14:73603125-73690399	17.1988	31.2151	0.859935
ENSG00000080819.2	CPOX	chr3:98216447-98312567	78.387	73.8009	-0.0869757
ENSG00000080822.12	CLDND1	chr3:98216447-98312567	199.215	328.537	0.721731
ENSG00000080823.17	MOK	chr14:102547074-102771537	2.89367	6.28536	1.11909
ENSG00000080824.14	HSP90AA1	chr14:102547074-102771537	806.725	467.89	-0.785908
ENSG00000080839.7	RBL1	chr20:35624751-35725581	2.3187	0.951296	-1.28535
ENSG00000080845.13	DLGAP4	chr20:34894257-35274619	26.309	50.9639	0.953919
ENSG00000080854.10	IGSF9B	chr11:133778458-133826880	1.66763	2.57717	0.627991
ENSG00000080910.6	CFHR2	chr1:196788874-196928356	4.12052e-05	0.000328085	2.99317
ENSG00000080947.10	CROCCP3	chr1:16787442-16825752	1.4696	1.20407	-0.287504
ENSG00000080986.7	NDC80	chr18:2571509-2616634	13.6135	9.2752	-0.553585
ENSG00000081014.6	AP4E1	chr15:51200868-51298097	2.14663	2.94319	0.455308
ENSG00000081019.9	RSBN1	chr1:114304453-114456708	5.32151	4.65508	-0.19303
ENSG00000081026.14	MAGI3	chr1:113933370-114228545	6.20692	5.88953	-0.0757247
ENSG00000081041.8	CXCL2	chr4:74962751-74965010	0.473304	0.723871	0.612965
ENSG00000081051.3	AFP	chr4:74296854-74321891	0.00984654	0.000279168	-5.14041
ENSG00000081052.10	COL4A4	chr2:227867426-228028829	2.73868	0.703375	-1.96111
ENSG00000081059.15	TCF7	chr5:133450401-133706738	12.5775	9.55933	-0.395861
ENSG00000081087.10	OSTM1	chr6:108362612-108487058	10.2176	8.81192	-0.213527
ENSG00000081138.9	CDH7	chr18:63417487-63548638	0	0	0
ENSG00000081148.11	IMPG2	chr3:100941389-101039404	0.041839	0.0614028	0.553454
ENSG00000081154.7	PCNP	chr3:101292938-101313281	77.5807	84.4379	0.122194
ENSG00000081177.14	EXD2	chr14:69649736-69821183	10.347	11.2417	0.119643
ENSG00000081181.3	ARG2	chr14:68086514-68162531	6.5706	12.8229	0.964629
ENSG00000081189.9	MEF2C	chr5:87803362-88762215	3.72972	6.22777	0.739648
ENSG00000081237.14	PTPRC	chr1:198607800-198726545	0.00306658	0.00155208	-0.982426
ENSG00000081248.6	CACNA1S	chr1:201004223-201081694	0.021717	0.00951108	-1.19115
ENSG00000081277.7	PKP1	chr1:201252579-201302121	0.0583299	0.0187126	-1.64022
ENSG00000081307.8	UBA5	chr3:132276981-132593067	15.7436	12.0339	-0.387665
ENSG00000081320.6	STK17B	chr2:196998289-197041227	6.40189	7.1472	0.158881
ENSG00000081377.12	CDC14B	chr9:99212482-99382112	10.4234	10.7137	0.0396415
ENSG00000081386.8	ZNF510	chr9:99518146-99540411	0.999587	0.641857	-0.639081
ENSG00000081479.8	LRP2	chr2:169983618-170219195	0.0132088	0.0143577	0.120317
ENSG00000081665.9	ZNF506	chr19:19868174-19945736	0.0228249	0.0329732	0.530685
ENSG00000081692.8	JMJD4	chr1:227916239-227968927	3.04933	2.71622	-0.166892
ENSG00000081721.6	DUSP12	chr1:161719547-161727028	15.5536	25.2643	0.699852
ENSG00000081760.12	AACS	chr12:125549924-125627873	6.63053	4.8	-0.466089
ENSG00000081791.4	KIAA0141	chr5:141303372-141321612	26.6286	44.0636	0.726614
ENSG00000081800.4	SLC13A1	chr7:122753584-122840040	0	0.000160953	inf
ENSG00000081803.11	CADPS2	chr7:121958480-122526813	5.75331	4.75814	-0.273995
ENSG00000081818.1	PCDHB4	chr5:140501580-140505201	0	0.00200678	inf
ENSG00000081842.13	PCDHA6	chr5:140165875-140391936	0	0	0
ENSG00000081853.13	PCDHGA2	chr5:140710251-140892546	0.00513188	0.011882	1.21122
ENSG00000081870.7	HSPB11	chr1:54382246-54411602	18.3386	17.2843	-0.0854187
ENSG00000081913.9	PHLPP1	chr18:60382671-60647666	5.1486	4.15242	-0.31023
ENSG00000081923.6	ATP8B1	chr18:55297533-55470333	8.07898	10.6468	0.398169
ENSG00000081985.6	IL12RB2	chr1:67773046-67862583	0.0222057	0.217753	3.29369
ENSG00000082014.12	SMARCD3	chr7:150929574-150974982	17.5322	23.7769	0.439555
ENSG00000082068.4	WDR70	chr5:37379313-37753537	22.425	18.9273	-0.24464
ENSG00000082074.11	FYB	chr5:39105337-39274630	0.0130806	0.0143618	0.134806
ENSG00000082126.13	MPP4	chr2:202509592-202563417	0.0103783	0.0180448	0.798015
ENSG00000082146.8	STRADB	chr2:202241929-202345569	6.55876	3.27794	-1.00063
ENSG00000082153.13	BZW1	chr2:201542955-201688569	83.848	218.068	1.37893
ENSG00000082175.10	PGR	chr11:100900354-101001255	0	0.00204927	inf
ENSG00000082196.15	C1QTNF3	chr5:33986282-34124633	0.721429	1.36684	0.92192
ENSG00000082212.7	ME2	chr18:48405418-48474691	23.4469	17.3567	-0.433908
ENSG00000082213.13	C5orf22	chr5:31532372-31555165	9.97804	10.8782	0.124616
ENSG00000082258.8	CCNT2	chr2:135493033-135716912	6.86262	12.6097	0.877703
ENSG00000082269.12	FAM135A	chr6:71122530-71270877	6.16362	8.32281	0.433294
ENSG00000082293.8	COL19A1	chr6:70576462-70919679	0.00432986	0.0144886	1.74253
ENSG00000082397.11	EPB41L3	chr18:5392382-5630699	2.19789e-05	0	#NAME?
ENSG00000082438.11	COBLL1	chr2:165510133-165705844	2.7537	2.72855	-0.0132412
ENSG00000082458.7	DLG3	chrX:69664710-69725337	17.4105	16.0231	-0.119798
ENSG00000082482.9	KCNK2	chr1:215179117-215410436	0.00304055	0.00431794	0.50601
ENSG00000082497.7	SERTAD4	chr1:210404800-210419976	2.94899	0.31132	-3.24375
ENSG00000082512.10	TRAF5	chr1:211499956-211548288	4.59261	3.00116	-0.613795
ENSG00000082515.12	MRPL22	chr5:154320629-154348971	39.7221	57.6973	0.538561
ENSG00000082516.8	GEMIN5	chr5:154266975-154317769	9.74075	9.54784	-0.0288587
ENSG00000082556.6	OPRK1	chr8:54090130-54164257	0.0010807	0.006835	2.66098
ENSG00000082641.11	NFE2L1	chr17:46125690-46138849	60.9449	90.6438	0.572703
ENSG00000082684.10	SEMA5B	chr3:122628040-122747452	0.153918	0.0295956	-2.37871
ENSG00000082701.10	GSK3B	chr3:119540169-119813264	22.7827	32.7844	0.525076
ENSG00000082781.6	ITGB5	chr3:124480794-124606674	100.39	122.626	0.288655
ENSG00000082805.15	ERC1	chr12:1021242-1605099	8.25996	5.71147	-0.532271
ENSG00000082898.12	XPO1	chr2:61698322-61765761	78.1482	67.6267	-0.208618
ENSG00000082929.4	C4orf6	chr4:5526295-5529528	0.0270674	0.019097	-0.503214
ENSG00000082996.14	RNF13	chr3:149478891-149942977	18.1588	27.1849	0.582131
ENSG00000083067.17	TRPM3	chr9:73149948-74061820	0.00254158	0.0303787	3.57927
ENSG00000083093.5	PALB2	chr16:23614487-23652631	3.89447	2.95219	-0.399641
ENSG00000083097.10	DOPEY1	chr6:83777384-83908651	1.7609	1.79586	0.0283606
ENSG00000083099.6	LYRM2	chr6:90142888-90348472	5.12864	3.76936	-0.444258
ENSG00000083123.10	BCKDHB	chr6:80816363-81055987	3.12126	2.0888	-0.579451
ENSG00000083168.5	KAT6A	chr8:41786996-41909508	8.88254	6.35357	-0.483406
ENSG00000083223.13	ZCCHC6	chr9:88902647-88969369	10.979	12.9049	0.233173
ENSG00000083290.15	ULK2	chr17:19674141-19771249	7.70072	2.93456	-1.39185
ENSG00000083307.6	GRHL2	chr8:102473404-102681954	5.60766	4.13785	-0.438519
ENSG00000083312.13	TNPO1	chr5:72090231-72212560	48.7075	78.2049	0.683114
ENSG00000083444.12	PLOD1	chr1:11994261-12035595	145.285	152.474	0.0696724
ENSG00000083454.17	P2RX5	chr17:3566195-3599698	5.5434	8.88526	0.680642
ENSG00000083457.7	ITGAE	chr17:3617921-3704537	26.3797	29.0978	0.141481
ENSG00000083520.10	DIS3	chr13:73302060-73590591	26.8271	31.0585	0.211295
ENSG00000083535.11	PIBF1	chr13:73302060-73590591	7.51782	17.751	1.23951
ENSG00000083544.9	TDRD3	chr13:60970590-61148012	4.65124	6.6071	0.506401
ENSG00000083622.8	AC000111.6	chr7:117105837-117514193	0	0.000102241	inf
ENSG00000083635.7	NUFIP1	chr13:45513383-45657260	2.54729	3.50774	0.461576
ENSG00000083642.14	PDS5B	chr13:33160563-33352157	7.21405	9.36648	0.376698
ENSG00000083720.8	OXCT1	chr5:41730166-41871059	13.3833	14.2971	0.0952891
ENSG00000083750.8	RRAGB	chrX:55744171-55785207	4.45326	3.20975	-0.472399
ENSG00000083782.3	EPYC	chr12:91357455-91398803	0	0.000337226	inf
ENSG00000083799.13	CYLD	chr16:50774820-50837249	5.48617	11.076	1.01356
ENSG00000083807.5	SLC27A5	chr19:58985383-59023780	13.1698	10.8573	-0.278567
ENSG00000083812.7	ZNF324	chr19:58978422-58984945	1.40942	2.59436	0.880274
ENSG00000083814.8	ZNF671	chr19:58193336-58269527	0.0212027	0	#NAME?
ENSG00000083817.8	ZNF416	chr19:58082933-58105145	0.642496	0.950178	0.564509
ENSG00000083828.11	ZNF586	chr19:58281022-58427978	1.14941	1.29044	0.166968
ENSG00000083838.11	ZNF446	chr19:58985383-59023780	2.38266	1.96512	-0.277955
ENSG00000083842.8	ZNF8	chr19:58739959-58827023	1.97528	1.86535	-0.0826129
ENSG00000083844.6	ZNF264	chr19:57702867-57724724	4.63356	6.97551	0.590178
ENSG00000083845.4	RPS5	chr19:58897766-58906173	1282.98	1882.59	0.553219
ENSG00000083857.9	FAT1	chr4:187508936-187647876	165.41	210.02	0.344477
ENSG00000083896.8	YTHDC1	chr4:69176104-69215807	31.6712	51.3932	0.698405
ENSG00000083937.4	CHMP2B	chr3:87276420-87304698	29.6628	33.2127	0.163081
ENSG00000084070.7	SMAP2	chr1:40810521-40888998	10.1697	11.566	0.185615
ENSG00000084072.12	PPIE	chr1:40157853-40254533	38.7536	84.0667	1.1172
ENSG00000084073.4	ZMPSTE24	chr1:40723778-40759856	9.91215	14.7617	0.574592
ENSG00000084090.9	STARD7	chr2:96850596-96908359	53.9061	68.1489	0.338242
ENSG00000084092.6	NOA1	chr4:57829535-58071676	12.7044	20.058	0.658846
ENSG00000084093.11	REST	chr4:57774074-57802010	7.39808	9.08839	0.296875
ENSG00000084110.6	HAL	chr12:96366439-96390143	0.0930992	0.0967316	0.0552182
ENSG00000084112.10	SSH1	chr12:109176465-109251366	23.2125	41.1323	0.825369
ENSG00000084207.11	GSTP1	chr11:67351065-67354131	208.21	509.164	1.29009
ENSG00000084234.12	APLP2	chr11:129936835-130014699	167.796	121.783	-0.462392
ENSG00000084444.9	KIAA1467	chr12:13197217-13295455	11.1414	8.35288	-0.415578
ENSG00000084453.12	SLCO1A2	chr12:21417533-21572528	0.00283224	0.00412651	0.542977
ENSG00000084463.2	WBP11	chr12:14939409-14956474	28.5004	23.4833	-0.279343
ENSG00000084623.7	EIF3I	chr1:32674694-32697205	172.199	318.057	0.885206
ENSG00000084628.5	NKAIN1	chr1:31652591-31712401	1.1529	0.792091	-0.541528
ENSG00000084636.12	COL16A1	chr1:32083286-32169920	5.36793	4.4461	-0.271826
ENSG00000084652.11	TXLNA	chr1:32645286-32663886	16.0817	28.1197	0.806167
ENSG00000084674.9	APOB	chr2:21224300-21266945	0	0	0
ENSG00000084676.11	NCOA1	chr2:24714782-24993571	4.56983	3.58056	-0.351956
ENSG00000084693.11	AGBL5	chr2:27265231-27294641	18.4823	15.9579	-0.211878
ENSG00000084710.9	EFR3B	chr2:25264998-25378243	1.50907	0.768102	-0.974293
ENSG00000084731.9	KIF3C	chr2:26149470-26205618	4.75492	5.79366	0.285054
ENSG00000084733.6	RAB10	chr2:26256975-26360323	100.429	174.679	0.79852
ENSG00000084734.4	GCKR	chr2:27719708-27746554	0.107971	0.100861	-0.0982822
ENSG00000084754.6	HADHA	chr2:26413503-26513336	54.5269	58.3372	0.0974491
ENSG00000084764.6	MAPRE3	chr2:27070614-27250064	18.2302	30.7872	0.755997
ENSG00000084774.9	CAD	chr2:27440257-27466811	17.8995	15.366	-0.22017
ENSG00000085063.10	CD59	chr11:33719806-33757991	237.738	256.555	0.109896
ENSG00000085117.7	CD82	chr11:44585976-44641913	22.1277	31.6094	0.514503
ENSG00000085185.10	BCORL1	chrX:129115082-129192058	8.30341	6.58995	-0.333437
ENSG00000085224.16	ATRX	chrX:76760355-77041702	4.88174	5.16445	0.0812178
ENSG00000085231.9	TAF9	chr5:68646810-68710628	74.9052	120.174	0.681989
ENSG00000085265.6	FCN1	chr9:137801430-137809809	0.00063698	0	#NAME?
ENSG00000085274.11	MYNN	chr3:169490618-169507504	10.2795	17.6674	0.78131
ENSG00000085276.13	MECOM	chr3:168801286-169381406	1.79592	1.77274	-0.0187484
ENSG00000085365.13	SCAMP1	chr5:77656338-77776562	17.7667	27.3306	0.621339
ENSG00000085377.9	PREP	chr6:105725439-105850959	23.7175	27.2924	0.202545
ENSG00000085382.7	HACE1	chr6:105175967-105307794	5.64445	6.51224	0.206321
ENSG00000085415.11	SEH1L	chr18:12947131-12991172	18.9056	24.7995	0.391497
ENSG00000085433.11	WDR47	chr1:109512835-109584850	6.21253	9.73435	0.647902
ENSG00000085449.10	WDFY1	chr2:224720432-224810104	20.5673	28.1153	0.451006
ENSG00000085465.11	OVGP1	chr1:111956935-111970399	2.13048	3.49097	0.712451
ENSG00000085491.11	SLC25A24	chr1:108676657-108744113	22.1698	7.88535	-1.49135
ENSG00000085511.15	MAP3K4	chr6:161412758-161538417	11.565	14.3249	0.308759
ENSG00000085514.10	PILRA	chr7:99905324-99997719	0.338936	0.731867	1.11057
ENSG00000085552.12	IGSF9	chr1:159896828-159915386	2.43698	1.6412	-0.570341
ENSG00000085563.10	ABCB1	chr7:87133174-87461611	2.21705	3.82154	0.785512
ENSG00000085644.9	ZNF213	chr16:3160460-3192806	2.86763	3.99679	0.478986
ENSG00000085662.9	AKR1B1	chr7:134127101-134144036	36.814	51.1886	0.47557
ENSG00000085719.7	CPNE3	chr8:87345502-87777251	41.1541	38.6528	-0.0904628
ENSG00000085721.8	RRN3	chr16:15068447-15248421	22.0663	45.5769	1.04646
ENSG00000085733.11	CTTN	chr11:70116805-70282690	128.01	129.201	0.0133593
ENSG00000085741.8	WNT11	chr11:75897368-75921780	2.08121	2.57965	0.309758
ENSG00000085760.10	MTIF2	chr2:55463730-55496483	22.6687	27.0093	0.252754
ENSG00000085788.9	DDHD2	chr8:38082735-38239790	27.8152	26.0524	-0.0944559
ENSG00000085831.11	TTC39A	chr1:51752929-51810788	14.1314	9.26719	-0.608696
ENSG00000085832.12	EPS15	chr1:51819934-52027301	26.7964	17.8025	-0.589956
ENSG00000085840.7	ORC1	chr1:52838500-52870131	3.88445	2.44707	-0.666656
ENSG00000085871.4	MGST2	chr4:140586921-141075338	15.0249	11.3507	-0.404572
ENSG00000085872.10	CHERP	chr19:16589867-16771253	20.6607	30.6412	0.568581
ENSG00000085978.17	ATG16L1	chr2:234118696-234204320	14.2753	40.5467	1.50606
ENSG00000085982.9	USP40	chr2:234384165-234475428	6.42751	3.51936	-0.868948
ENSG00000085998.9	POMGNT1	chr1:46654353-46686933	65.0879	39.1066	-0.734978
ENSG00000085999.7	RAD54L	chr1:46713359-46769280	5.11565	5.93842	0.215162
ENSG00000086015.15	MAST2	chr1:46252658-46501796	28.839	28.8651	0.00130561
ENSG00000086061.11	DNAJA1	chr9:33025208-33039905	101.687	145.349	0.515384
ENSG00000086062.8	B4GALT1	chr9:33104079-33179981	37.4476	48.8842	0.384494
ENSG00000086065.9	CHMP5	chr9:33264939-33281977	77.8643	117.859	0.598024
ENSG00000086102.14	NFX1	chr9:33290508-33371155	18.2964	20.691	0.177442
ENSG00000086159.8	AQP6	chr12:50360976-50426919	0.0340941	0.00499695	-2.7704
ENSG00000086189.5	DIMT1	chr5:61601988-61924409	23.0687	16.7206	-0.464309
ENSG00000086200.12	IPO11	chr5:61601988-61924409	10.5848	13.514	0.35247
ENSG00000086205.12	FOLH1	chr11:49168186-49230222	0	0	0
ENSG00000086232.8	EIF2AK1	chr7:6048875-6098861	100.323	93.2665	-0.105221
ENSG00000086288.7	NME8	chr7:37723398-38065297	0	0	0
ENSG00000086289.7	EPDR1	chr7:37723398-38065297	12.7424	8.79904	-0.534224
ENSG00000086300.11	SNX10	chr7:26331540-26416321	18.6217	15.2964	-0.283789
ENSG00000086475.10	SEPHS1	chr10:13359423-13390297	26.0298	38.323	0.558048
ENSG00000086504.11	MRPL28	chr16:417383-420527	30.3525	33.9349	0.160954
ENSG00000086506.2	HBQ1	chr16:230451-231180	0.0139769	0	#NAME?
ENSG00000086544.2	ITPKC	chr19:41197433-41271294	6.59515	15.4159	1.22494
ENSG00000086548.8	CEACAM6	chr19:42212503-42290801	0.0770486	0.0413005	-0.89961
ENSG00000086570.8	FAT2	chr5:150883653-150948505	0.0467791	0.0596912	0.351653
ENSG00000086589.7	RBM22	chr5:150070355-150080669	24.9412	47.1441	0.918546
ENSG00000086598.6	TMED2	chr12:124066766-124083116	150.767	192.724	0.354221
ENSG00000086619.9	ERO1LB	chr1:236305831-236445319	5.35842	3.12212	-0.779281
ENSG00000086666.14	ZFAND6	chr15:80351909-80430735	45.1409	79.4278	0.815209
ENSG00000086696.5	HSD17B2	chr16:82068608-82173236	0.000280188	0	#NAME?
ENSG00000086712.8	TXLNG	chrX:16804549-16888537	8.81943	8.56628	-0.0420167
ENSG00000086717.13	PPEF1	chrX:18694028-18846039	0.0913057	0.0522789	-0.804477
ENSG00000086730.12	LAT2	chr7:73613981-73644161	18.8234	27.1018	0.525859
ENSG00000086758.11	HUWE1	chrX:53559056-53713673	37.4202	42.4605	0.182304
ENSG00000086827.4	ZW10	chr11:113603908-113644533	5.32038	8.90701	0.74341
ENSG00000086848.10	ALG9	chr11:111652918-111756699	7.1238	16.3663	1.20001
ENSG00000086967.9	MYBPC2	chr19:50936159-50969578	0.146034	0.0358538	-2.02611
ENSG00000086991.8	NOX4	chr11:89057523-89322779	0.00324493	0.0115953	1.83728
ENSG00000087008.11	ACOX3	chr4:8368008-8514337	6.60199	4.68722	-0.49417
ENSG00000087053.14	MTMR2	chr11:95566045-95658479	11.5125	18.5532	0.688459
ENSG00000087074.7	PPP1R15A	chr19:49375648-49379314	30.6984	104.022	1.76066
ENSG00000087076.4	HSD17B14	chr19:49316273-49339935	2.00777	6.46759	1.68763
ENSG00000087077.7	TRIP6	chr7:100464759-100471076	28.7911	32.4407	0.17218
ENSG00000087085.9	ACHE	chr7:100487614-100494594	2.36887	3.26212	0.461611
ENSG00000087086.9	FTL	chr19:49468557-49470135	3526.86	3465.29	-0.0254083
ENSG00000087087.14	SRRT	chr7:100472732-100486285	35.7057	79.5578	1.15585
ENSG00000087088.15	BAX	chr19:49458071-49465055	146.63	158.622	0.113407
ENSG00000087095.8	NLK	chr17:26368762-26523407	4.88344	3.68849	-0.404866
ENSG00000087111.16	PIGS	chr17:26782769-26972472	40.2184	39.7395	-0.0172819
ENSG00000087116.9	ADAMTS2	chr5:178537851-178772431	4.43443	5.39604	0.283152
ENSG00000087128.5	TMPRSS11E	chr4:69313166-69363322	1.06688	1.6471	0.626533
ENSG00000087152.11	ATXN7L3	chr17:42269172-42301078	31.2404	46.5428	0.575146
ENSG00000087157.14	PGS1	chr17:76374720-76573476	19.6653	29.8353	0.601366
ENSG00000087191.8	PSMC5	chr17:61896792-61909379	105.625	109.689	0.0544626
ENSG00000087206.12	UIMC1	chr5:176332005-176449634	13.6282	23.0754	0.759753
ENSG00000087237.6	CETP	chr16:56995761-57017757	0.0191536	0.00572485	-1.7423
ENSG00000087245.8	MMP2	chr16:55423611-55540603	0.20964	0.238026	0.183206
ENSG00000087250.4	MT3	chr16:56622985-56625000	0	0	0
ENSG00000087253.7	LPCAT2	chr16:55542909-55620582	9.99242	11.1506	0.15822
ENSG00000087258.9	GNAO1	chr16:56225301-56391356	0.0552481	0.0166043	-1.73436
ENSG00000087263.12	OGFOD1	chr16:56463044-56554195	16.9484	21.7068	0.356994
ENSG00000087266.11	SH3BP2	chr4:2794749-2842825	11.0371	11.7656	0.0922109
ENSG00000087269.11	NOP14	chr4:2936625-2965112	20.609	14.9881	-0.45946
ENSG00000087274.12	ADD1	chr4:2845583-2931803	35.738	32.0724	-0.156127
ENSG00000087299.7	L2HGDH	chr14:50704280-50883179	8.23326	5.43224	-0.599917
ENSG00000087301.4	TXNDC16	chr14:52897307-53019240	2.03249	0.804068	-1.33786
ENSG00000087302.4	C14orf166	chr14:52456192-52471420	88.1992	162.937	0.885476
ENSG00000087303.12	NID2	chr14:52471520-52535712	0.207538	0.31156	0.586138
ENSG00000087338.4	GMCL1	chr2:70056773-70108528	9.2856	8.06836	-0.202719
ENSG00000087365.10	SF3B2	chr11:65818199-65837090	107.058	136.312	0.348516
ENSG00000087448.5	KLHL42	chr12:27932753-27955973	5.73778	8.26562	0.526631
ENSG00000087460.18	GNAS	chr20:57393973-57486247	449.341	544.501	0.277123
ENSG00000087470.13	DNM1L	chr12:32832133-32908836	25.9205	24.0032	-0.110869
ENSG00000087494.11	PTHLH	chr12:28111016-28125638	1.55604	2.73471	0.813513
ENSG00000087495.12	PHACTR3	chr20:58152563-58422766	0.0125682	0.0390272	1.63471
ENSG00000087502.13	ERGIC2	chr12:29302035-29534122	53.084	41.5712	-0.352694
ENSG00000087510.5	TFAP2C	chr20:55204357-55214339	5.96006	7.43104	0.318237
ENSG00000087586.13	AURKA	chr20:54944444-54967393	28.9636	14.2191	-1.02641
ENSG00000087589.12	CASS4	chr20:54987167-55034396	0.0948186	0.0781789	-0.278391
ENSG00000087842.6	PIR	chrX:15402920-15574652	19.614	16.2866	-0.268191
ENSG00000087884.10	AAMDC	chr11:77532154-77705724	14.4058	9.22925	-0.642368
ENSG00000087903.8	RFX2	chr19:5978413-6199583	4.21082	5.31131	0.334968
ENSG00000087916.7	SLC6A14	chrX:115567789-115592625	0.00240137	0.0015926	-0.592473
ENSG00000087995.11	METTL2A	chr17:60501227-60527454	18.9154	30.6172	0.694786
ENSG00000088002.7	SULT2B1	chr19:49055331-49102682	14.4636	12.4628	-0.214795
ENSG00000088035.11	ALG6	chr1:63833260-63904233	6.94318	5.28326	-0.394167
ENSG00000088038.13	CNOT3	chr19:54641443-54663620	18.4343	23.0249	0.320804
ENSG00000088053.7	GP6	chr19:55517560-55582659	0.0299256	0.00721764	-2.05178
ENSG00000088179.4	PTPN4	chr2:120517206-120741394	6.14754	10.4685	0.767975
ENSG00000088205.8	DDX18	chr2:118572225-118589955	32.9328	46.2499	0.489924
ENSG00000088247.11	KHSRP	chr19:6413358-6424805	124.874	171.667	0.459146
ENSG00000088256.4	GNA11	chr19:3094407-3124002	15.8228	23.0876	0.545111
ENSG00000088280.13	ASAP3	chr1:23755055-23810685	7.02826	3.90938	-0.846226
ENSG00000088298.7	EDEM2	chr20:33703159-33872788	10.373	21.3604	1.04211
ENSG00000088305.14	DNMT3B	chr20:31350190-31397162	7.5089	5.58401	-0.4273
ENSG00000088320.3	REM1	chr20:30053308-30072708	0	0	0
ENSG00000088325.11	TPX2	chr20:30327073-30389608	43.5546	35.2827	-0.303861
ENSG00000088340.11	FER1L4	chr20:34146506-34195484	22.5172	15.878	-0.503993
ENSG00000088356.4	PDRG1	chr20:30435439-30539895	21.0571	45.2398	1.10328
ENSG00000088367.16	EPB41L1	chr20:34679425-34820721	27.0872	10.5014	-1.36702
ENSG00000088386.11	SLC15A1	chr13:99336054-99404908	0.929627	0.302092	-1.62166
ENSG00000088387.13	DOCK9	chr13:99445740-99738879	32.7608	23.0187	-0.509167
ENSG00000088448.10	ANKRD10	chr13:111530886-111567416	69.1661	83.483	0.271417
ENSG00000088451.6	TGDS	chr13:95226307-95248511	10.6036	22.8435	1.10723
ENSG00000088538.12	DOCK3	chr3:50712671-51421629	1.49234	1.4773	-0.014612
ENSG00000088543.10	C3orf18	chr3:50595461-50622366	7.16576	2.87934	-1.31538
ENSG00000088682.9	COQ9	chr16:57462080-57521239	33.1235	20.5105	-0.691495
ENSG00000088726.11	TMEM40	chr3:12775023-12810956	42.1065	59.9668	0.51012
ENSG00000088727.8	KIF9	chr3:47205986-47388306	5.92064	10.439	0.818156
ENSG00000088756.8	ARHGAP28	chr18:6728819-6915715	0	0.0212055	inf
ENSG00000088766.6	CRLS1	chr20:5986735-6020699	23.831	44.959	0.915768
ENSG00000088782.4	DEFB127	chr20:138110-139804	0	0	0
ENSG00000088808.12	PPP1R13B	chr14:104200088-104313927	3.71506	5.16015	0.474026
ENSG00000088812.13	ATRN	chr20:3451686-3631769	10.1484	9.17181	-0.14597
ENSG00000088826.13	SMOX	chr20:4101626-4168394	12.7192	18.7102	0.556818
ENSG00000088827.8	SIGLEC1	chr20:3667616-3687775	0.152804	0.428016	1.48599
ENSG00000088832.10	FKBP1A	chr20:1290618-1373806	122.385	163.6	0.418747
ENSG00000088833.12	NSFL1C	chr20:1422806-1472233	44.8545	73.848	0.719306
ENSG00000088836.7	SLC4A11	chr20:3208062-3219887	4.81821	7.7863	0.692439
ENSG00000088854.11	C20orf194	chr20:3229950-3388272	2.87624	1.86564	-0.624514
ENSG00000088876.7	ZNF343	chr20:2442279-2505348	5.29155	4.68823	-0.174646
ENSG00000088881.15	EBF4	chr20:2673479-2740754	8.72453	2.45301	-1.83052
ENSG00000088882.7	CPXM1	chr20:2774714-2781283	0.677963	0.403898	-0.747216
ENSG00000088888.13	MAVS	chr20:3827486-3849280	16.923	10.2277	-0.726503
ENSG00000088899.10	LZTS3	chr20:3143262-3154192	2.84374	2.83345	-0.00523011
ENSG00000088926.9	F11	chr4:187187098-187476721	0	0.000145865	inf
ENSG00000088930.6	XRN2	chr20:21283941-21370463	38.8383	52.1079	0.424023
ENSG00000088970.11	PLK1S1	chr20:21106623-21227260	7.81657	6.21105	-0.331698
ENSG00000088986.6	DYNLL1	chr12:120907652-120936296	139.261	182.765	0.392202
ENSG00000088992.13	TESC	chr12:117476727-117537284	11.0321	15.6417	0.503683
ENSG00000089006.12	SNX5	chr20:17922240-18039832	45.6203	58.0818	0.348412
ENSG00000089009.11	RPL6	chr12:112842993-112947717	316.07	425.881	0.430206
ENSG00000089012.10	SIRPG	chr20:1609797-1638425	0.0768242	0.0459546	-0.741351
ENSG00000089022.9	MAPKAPK5	chr12:112277570-112334343	13.4318	17.3782	0.371631
ENSG00000089041.12	P2RX7	chr12:121570621-121623876	0.297004	0.924686	1.63848
ENSG00000089048.10	ESF1	chr20:13694968-13765532	17.1494	19.3222	0.172097
ENSG00000089050.10	RBBP9	chr20:18467183-18477887	2.89243	1.4443	-1.00191
ENSG00000089053.8	ANAPC5	chr12:121746047-121837699	46.1145	57.4181	0.316285
ENSG00000089057.10	SLC23A2	chr20:4833001-4990939	6.70876	8.52545	0.34573
ENSG00000089060.7	SLC24A6	chr12:113736563-113827203	15.3377	15.223	-0.0108337
ENSG00000089063.10	TMEM230	chr20:5080485-5093749	48.1523	35.6865	-0.432227
ENSG00000089091.11	DZANK1	chr20:18364010-18465287	0.728708	0.524408	-0.47465
ENSG00000089094.12	KDM2B	chr12:121837843-122031409	8.65198	12.8058	0.565693
ENSG00000089101.13	C20orf26	chr20:20015011-20341346	0.221559	0.21514	-0.0424136
ENSG00000089116.3	LHX5	chr12:113899838-113918429	1.22726	1.14756	-0.0968723
ENSG00000089123.11	TASP1	chr20:13202417-13619587	5.58395	6.10909	0.129673
ENSG00000089127.8	OAS1	chr12:113344581-113455556	0.883637	0.484207	-0.867831
ENSG00000089154.6	GCN1L1	chr12:120565006-120632513	36.9071	59.84	0.697214
ENSG00000089157.11	RPLP0	chr12:120634488-120639038	1085	1366.11	0.332378
ENSG00000089159.11	PXN	chr12:120639093-120703574	149.5	154.86	0.0508221
ENSG00000089163.4	SIRT4	chr12:120740118-120751144	2.11284	6.34419	1.58625
ENSG00000089169.10	RPH3A	chr12:113008183-113336686	0.0692532	0.117476	0.76242
ENSG00000089177.13	KIF16B	chr20:16252748-16554078	2.3564	2.45173	0.0572178
ENSG00000089195.10	TRMT6	chr20:5917880-5931182	6.88092	10.2693	0.577669
ENSG00000089199.5	CHGB	chr20:5892075-5906007	0.0251939	0.0217286	-0.213479
ENSG00000089220.4	PEBP1	chr12:118501397-118583389	109.351	221.796	1.02027
ENSG00000089225.15	TBX5	chr12:114791735-114850636	0	0.023528	inf
ENSG00000089234.11	BRAP	chr12:112079949-112123790	7.21709	10.6156	0.556696
ENSG00000089248.6	ERP29	chr12:112451119-112461255	66.5148	59.2304	-0.167337
ENSG00000089250.14	NOS1	chr12:117645946-117889975	0.0104927	0.0191323	0.866628
ENSG00000089280.14	FUS	chr16:31191430-31203127	109.334	96.5546	-0.179323
ENSG00000089289.11	IGBP1	chrX:69353298-69386174	32.3097	64.0187	0.986525
ENSG00000089327.10	FXYD5	chr19:35645632-35660786	220.533	222.997	0.0160283
ENSG00000089335.16	ZNF302	chr19:35168543-35177302	2.10666	0.749143	-1.49164
ENSG00000089351.10	GRAMD1A	chr19:35485687-35517375	36.1003	31.8617	-0.180189
ENSG00000089356.12	FXYD3	chr19:35606731-35615228	12.9643	8.22699	-0.656109
ENSG00000089472.12	HEPH	chrX:65382390-65488709	6.81846	3.78229	-0.850186
ENSG00000089486.12	CDIP1	chr16:4560675-4588829	3.38322	6.71578	0.989159
ENSG00000089505.13	CMTM1	chr16:66586465-66613040	1.64922	1.65527	0.00528784
ENSG00000089558.4	KCNH4	chr17:40308908-40333296	0.00521868	0.00605246	0.213836
ENSG00000089597.12	GANAB	chr11:62392297-62414104	133.203	96.8679	-0.459532
ENSG00000089639.6	GMIP	chr19:19740284-19754476	6.20069	6.42155	0.0504928
ENSG00000089682.12	RBM41	chrX:106307649-106362057	7.60874	4.87139	-0.643324
ENSG00000089685.10	BIRC5	chr17:76210266-76221717	55.1613	32.5532	-0.760859
ENSG00000089692.4	LAG3	chr12:6881677-6887621	0.590836	0.348106	-0.763229
ENSG00000089693.6	MLF2	chr12:6857169-6880116	154.247	219.16	0.506742
ENSG00000089723.5	OTUB2	chr14:94492674-94515276	8.52199	7.46157	-0.191711
ENSG00000089737.11	DDX24	chr14:94517265-94547591	55.2194	50.882	-0.118019
ENSG00000089775.6	ZBTB25	chr14:64854748-65009955	6.59657	4.48529	-0.556516
ENSG00000089818.12	NECAP1	chr12:8234806-8250367	23.7612	27.4189	0.206566
ENSG00000089820.11	ARHGAP4	chrX:153126968-153200676	14.0206	7.01751	-0.998514
ENSG00000089847.8	ANKRD24	chr19:4183350-4224811	4.14071	1.52328	-1.4427
ENSG00000089876.7	DHX32	chr10:127512114-127585005	16.6004	14.0632	-0.239288
ENSG00000089902.8	RCOR1	chr14:103058997-103196913	12.7275	16.6562	0.388117
ENSG00000089916.13	GPATCH2L	chr14:76618258-76729817	14.0278	10.5899	-0.405605
ENSG00000090006.13	LTBP4	chr19:41098788-41135725	75.0162	57.4131	-0.38582
ENSG00000090013.5	BLVRB	chr19:40953695-40971747	110.085	199.306	0.856366
ENSG00000090020.6	SLC9A1	chr1:27425305-27493472	5.75188	10.5141	0.870223
ENSG00000090054.9	SPTLC1	chr9:94794280-94877666	37.7133	54.3076	0.52608
ENSG00000090060.13	PAPOLA	chr14:96967146-97033448	85.2391	138.445	0.699723
ENSG00000090061.13	CCNK	chr14:99947505-100070363	29.4175	72.5268	1.30184
ENSG00000090097.15	PCBP4	chr3:51989329-52023213	29.1908	49.6061	0.765002
ENSG00000090104.7	RGS1	chr1:192544856-192549161	0	0	0
ENSG00000090238.7	YPEL3	chr16:30103634-30115437	10.0537	11.1147	0.144744
ENSG00000090263.11	MRPS33	chr7:140705853-140715028	53.5703	65.7024	0.294514
ENSG00000090266.8	NDUFB2	chr7:140218219-140422590	118.752	97.4656	-0.284981
ENSG00000090273.9	NUDC	chr1:27216978-27273353	63.5428	76.6568	0.270686
ENSG00000090316.11	MAEA	chr4:1283638-1333935	17.8771	37.8062	1.08051
ENSG00000090339.4	ICAM1	chr19:10362576-10399695	2.27292	2.29136	0.0116533
ENSG00000090372.10	STRN4	chr19:47222763-47291851	50.7806	64.6909	0.349284
ENSG00000090376.4	IRAK3	chr12:66582658-66651214	0.0910764	0.0260117	-1.80792
ENSG00000090382.2	LYZ	chr12:69742120-69748014	0.196918	0.0709814	-1.47208
ENSG00000090402.3	SI	chr3:164696685-164796283	5.26405e-05	0.00485496	6.52714
ENSG00000090432.5	MUL1	chr1:20825942-20834654	14.3745	24.9562	0.79589
ENSG00000090447.7	TFAP4	chr16:4307186-4323076	7.53972	4.58949	-0.716177
ENSG00000090470.10	PDCD7	chr15:65409716-65426174	10.7113	6.9795	-0.617942
ENSG00000090487.6	SPG21	chr15:65255361-65282648	37.2844	69.2309	0.892842
ENSG00000090512.7	FETUB	chr3:186353757-186396029	0.0466802	0.0271137	-0.783787
ENSG00000090520.6	DNAJB11	chr3:186256229-186315061	80.9481	134.723	0.734922
ENSG00000090530.5	LEPREL1	chr3:189674516-189862635	1.64091	0.47675	-1.78319
ENSG00000090534.13	THPO	chr3:183852825-184402546	0.227009	0.185849	-0.288617
ENSG00000090539.11	CHRD	chr3:183852825-184402546	14.8823	19.3081	0.375611
ENSG00000090554.7	FLT3LG	chr19:49949554-49995565	2.69554	1.03819	-1.37651
ENSG00000090565.11	RAB11FIP3	chr16:475618-573011	9.84813	7.78466	-0.339217
ENSG00000090581.5	GNPTG	chr16:1401923-1464752	18.8531	11.8434	-0.670723
ENSG00000090612.16	ZNF268	chr12:133707160-133783698	1.47973	3.68278	1.31546
ENSG00000090615.8	GOLGA3	chr12:133345494-133532892	14.8247	17.9194	0.273522
ENSG00000090621.9	PABPC4	chr1:40026487-40042462	138.66	98.8891	-0.487672
ENSG00000090659.13	CD209	chr19:7804878-7812464	0	0.00377474	inf
ENSG00000090661.7	CERS4	chr19:8271619-8327305	15.7977	13.87	-0.187751
ENSG00000090674.11	MCOLN1	chr19:7587511-7626650	3.99783	6.36326	0.67055
ENSG00000090686.11	USP48	chr1:22004790-22110099	25.0315	23.7568	-0.0754034
ENSG00000090776.5	EFNB1	chrX:68048839-68061990	13.4085	31.7044	1.24153
ENSG00000090857.9	PDPR	chr16:70147528-70221264	5.11077	7.89127	0.626718
ENSG00000090861.11	AARS	chr16:70286197-70323446	59.6807	74.5596	0.321131
ENSG00000090863.7	GLG1	chr16:74485855-74641012	74.7738	111.33	0.574241
ENSG00000090889.10	KIF4A	chrX:69506444-69640682	10.0814	8.7457	-0.205054
ENSG00000090905.13	TNRC6A	chr16:24741015-24838953	20.0816	25.6651	0.353935
ENSG00000090920.9	FCGBP	chr19:40353962-40440533	0.208121	0.092628	-1.1679
ENSG00000090924.10	PLEKHG2	chr19:39903224-39919055	5.66862	6.50183	0.197848
ENSG00000090932.6	DLL3	chr19:39989534-39999121	0.0182306	0.161983	3.15141
ENSG00000090971.4	NAT14	chr19:55996370-55998935	15.7935	17.0572	0.111051
ENSG00000090975.8	PITPNM2	chr12:123468026-123634562	4.33029	4.5463	0.0702295
ENSG00000090989.13	EXOC1	chr4:56719781-56771200	10.8403	9.40101	-0.205514
ENSG00000091009.6	RBM27	chr5:145583112-145756526	9.69114	19.613	1.01708
ENSG00000091010.4	POU4F3	chr5:145583112-145756526	0.0560889	0.177974	1.66588
ENSG00000091039.12	OSBPL8	chr12:76745576-76953589	17.5112	16.6528	-0.0725114
ENSG00000091073.15	DTX2	chr7:76090992-76135312	8.15596	15.1435	0.892775
ENSG00000091106.14	NLRC4	chr2:32449521-32490923	0.247727	0.121803	-1.0242
ENSG00000091127.9	PUS7	chr7:105080107-105162714	11.9885	9.39004	-0.352447
ENSG00000091128.8	LAMB4	chr7:107663992-107770801	0.0159077	0.000130236	-6.93245
ENSG00000091129.15	NRCAM	chr7:107788067-108097161	0.0158047	0.0466156	1.56046
ENSG00000091136.9	LAMB1	chr7:107531414-107643700	19.1803	17.9376	-0.0966393
ENSG00000091137.7	SLC26A4	chr7:107294420-107358254	0.351885	0.156127	-1.17239
ENSG00000091138.8	SLC26A3	chr7:107405911-107443670	0.00542964	0.0850162	3.96881
ENSG00000091140.8	DLD	chr7:107531414-107643700	37.4596	66.8983	0.836633
ENSG00000091157.9	WDR7	chr18:54264438-54706076	2.50376	3.06848	0.293425
ENSG00000091164.8	TXNL1	chr18:54264438-54706076	30.5265	80.2021	1.39358
ENSG00000091181.15	IL5RA	chr3:3111232-3168297	9.1987e-05	0.000122042	0.407877
ENSG00000091262.10	ABCC6	chr16:16242784-16318118	0.665784	0.612143	-0.121185
ENSG00000091317.7	CMTM6	chr3:32433162-32544900	26.6129	27.3033	0.0369519
ENSG00000091409.10	ITGA6	chr2:173292081-173489823	36.3217	67.7702	0.899819
ENSG00000091428.13	RAPGEF4	chr2:173541868-173917621	0.0618032	0.073154	0.243256
ENSG00000091436.12	MLTK	chr2:173940162-174146764	18.3028	19.9143	0.121738
ENSG00000091482.5	SMPX	chrX:21724089-21776281	0.40302	0.197071	-1.03214
ENSG00000091483.6	FH	chr1:241660902-241683061	20.3463	27.8332	0.452039
ENSG00000091490.6	SEL1L3	chr4:25749054-25931435	28.1019	26.9457	-0.0606103
ENSG00000091513.10	TF	chr3:133380841-133497850	0.401777	0.0867849	-2.21088
ENSG00000091527.11	CDV3	chr3:133292573-133309105	115.744	174.954	0.596038
ENSG00000091536.12	MYO15A	chr17:18012019-18113268	1.57448	0.434986	-1.85584
ENSG00000091542.8	ALKBH5	chr17:18012019-18113268	25.8929	75.7163	1.54805
ENSG00000091583.6	APOH	chr17:64208150-64252643	0.00892467	0.0136815	0.616357
ENSG00000091592.11	NLRP1	chr17:5402746-5522744	7.09272	10.2633	0.533081
ENSG00000091622.11	ACKR6	chr17:6347734-6459814	3.44186	2.82342	-0.285746
ENSG00000091640.3	SPAG7	chr17:4862520-4871167	50.6292	57.7154	0.188988
ENSG00000091651.4	ORC6	chr16:46723554-46732306	17.5697	12.1124	-0.536601
ENSG00000091656.11	ZFHX4	chr8:77316232-77779521	0.839598	1.20713	0.523808
ENSG00000091664.7	SLC17A6	chr11:22305275-22401049	0	0.000168372	inf
ENSG00000091704.5	CPA1	chr7:130020179-130027955	0.0113665	0.0165368	0.540899
ENSG00000091732.11	ZC3HC1	chr7:129593073-129691291	12.6147	11.0841	-0.186615
ENSG00000091831.16	ESR1	chr6:151977825-152958936	0.112135	0.0406278	-1.46469
ENSG00000091844.3	RGS17	chr6:153325593-153452384	3.45538	4.08287	0.240739
ENSG00000091879.9	ANGPT2	chr8:6261071-6565730	0.0494468	0.00442148	-3.48328
ENSG00000091947.5	TMEM101	chr17:42088555-42101314	30.3175	40.6501	0.423107
ENSG00000091972.14	CD200	chr3:112021324-112081659	0.0135558	0.0254569	0.909151
ENSG00000091986.11	CCDC80	chr3:112323406-112368377	0.425943	0.510107	0.260141
ENSG00000092009.6	CMA1	chr14:24970799-24977894	0	0	0
ENSG00000092010.10	PSME1	chr14:24605366-24610797	118.509	68.9756	-0.780833
ENSG00000092020.6	PPP2R3C	chr14:35514112-35786699	12.8233	13.2944	0.0520551
ENSG00000092036.12	HAUS4	chr14:23398817-23451851	36.5264	11.2467	-1.69944
ENSG00000092051.12	JPH4	chr14:23980968-24048009	0.00381714	0.00710984	0.897326
ENSG00000092054.12	MYH7	chr14:23881946-23904927	0.00369025	0.00178043	-1.0515
ENSG00000092067.5	CEBPE	chr14:23586512-23588825	0	0	0
ENSG00000092068.14	SLC7A8	chr14:23594503-23652883	3.83652	1.50525	-1.34979
ENSG00000092094.6	OSGEP	chr14:20914569-20923264	6.5189	8.67033	0.411459
ENSG00000092096.10	SLC22A17	chr14:23815514-23822121	8.19488	5.50163	-0.574864
ENSG00000092098.12	RNF31	chr14:24612573-24636611	12.6128	17.8074	0.497583
ENSG00000092108.16	SCFD1	chr14:31091317-31291908	30.7024	43.0665	0.488214
ENSG00000092140.10	G2E3	chr14:30907197-31089269	16.0187	10.0122	-0.678002
ENSG00000092148.8	HECTD1	chr14:31569317-31677010	40.5511	46.441	0.195657
ENSG00000092199.13	HNRNPC	chr14:21677294-21737653	336.597	529.556	0.653761
ENSG00000092200.8	RPGRIP1	chr14:21756097-21819460	0.0254645	0.00417548	-2.60847
ENSG00000092201.5	SUPT16H	chr14:21819630-21852425	60.8482	46.8422	-0.377406
ENSG00000092203.9	TOX4	chr14:21927178-21979517	24.0203	26.66	0.150424
ENSG00000092208.12	GEMIN2	chr14:39583426-39606177	16.9648	32.4737	0.93673
ENSG00000092295.7	TGM1	chr14:24718319-24733638	2.08642	2.32431	0.155771
ENSG00000092330.11	TINF2	chr14:24708848-24711880	13.1576	14.9982	0.188895
ENSG00000092345.9	DAZL	chr3:16628298-16711813	0.00181101	8.33159e-05	-4.44206
ENSG00000092377.9	TBL1Y	chrY:6778726-6959724	0	0	0
ENSG00000092421.12	SEMA6A	chr5:115779311-115927094	2.49861	5.1876	1.05394
ENSG00000092439.9	TRPM7	chr15:50844669-50979012	9.51353	9.79599	0.0422106
ENSG00000092445.7	TYRO3	chr15:41849872-41871536	13.4423	9.96067	-0.432463
ENSG00000092470.7	WDR76	chr15:44119160-44160617	8.66724	4.66859	-0.892586
ENSG00000092529.18	CAPN3	chr15:42500610-42704516	0.931478	0.449673	-1.05064
ENSG00000092531.5	SNAP23	chr15:42783430-42841000	26.9713	25.8321	-0.0622584
ENSG00000092607.9	TBX15	chr1:119425668-119532179	0.0104268	0.0248123	1.25076
ENSG00000092621.7	PHGDH	chr1:120202420-120286838	22.7577	39.5266	0.796467
[truncated: 55,442 more rows]
