# Supplementary material for: LncRNA ZNNT1 induces p53 degradation by interfering with the interaction between p53 and the SART3-USP15 complex
Source: PNAS Nexus. 2023 Jul 4;2(7):pgad220. doi: 10.1093/pnasnexus/pgad220 (PMC10337854; doi:10.1093/pnasnexus/pgad220)
Supplement: pgad220_Supplementary_Data [file pgad220_supplementary_data.zip › PNASNEXUS-PNASNEXUS-2023-00290R-s04.xlsx]

## Sheet: Table S4
Table S4 ZNNT1 regulated genes from GENCODEv18
Gene Symbol	UP/DOWN regulated bysiSAN
AADAC	DOWN
AASS	DOWN
ABCC10	UP
ABCC3	DOWN
ABCF3	UP
ABCG2	DOWN
ABHD14A	UP
ABHD14B	DOWN
ABHD4	UP
ABTB2	UP
ACBD4	DOWN
ACBD7	DOWN
ACCS	DOWN
ACE	DOWN
ACIN1	UP
ACN9	UP
ACP6	DOWN
ACSL6	DOWN
ACTB	UP
ACTR2	UP
ACTR3	UP
ACVR2B	DOWN
ACY1	DOWN
ADAM32	UP
ADAMTS16	UP
ADAP1	UP
ADAT3	UP
ADCK1	DOWN
ADCY3	DOWN
ADM	UP
ADORA2A	UP
ADPGK	UP
ADPRH	DOWN
ADPRHL1	DOWN
ADPRM	UP
ADRM1	UP
ADTRP	DOWN
AEN	UP
AFAP1L1	DOWN
AFG3L1P	UP
AFTPH	UP
AGAP6 (includes others)	UP
AGO4	DOWN
AGPAT4	UP
AHCYL1	DOWN
AHDC1	UP
AHSA2	DOWN
AIF1L	DOWN
AK7	DOWN
AK9	DOWN
AKAP12	DOWN
AKAP2	DOWN
AKAP6	DOWN
AKIRIN1	DOWN
AKR1C1/AKR1C2	UP
AKT3	DOWN
ALDH3B1	DOWN
ALG10B	DOWN
ALG9	UP
ALKBH5	UP
ALKBH6	DOWN
ALMS1-IT1	DOWN
ALOX12P2	UP
ALYREF	UP
AMBRA1	UP
AMD1	UP
AMDHD1	DOWN
AMIGO3	UP
AMMECR1	UP
AMMECR1L	UP
AMOT	DOWN
AMT	DOWN
ANAPC10	UP
ANAPC2	UP
ANGPTL4	UP
ANK2	UP
ANKRD2	DOWN
ANKRD24	DOWN
ANKRD33B	UP
ANKRD36BP1	UP
ANKRD37	UP
ANKRD39	UP
ANO7P1	DOWN
ANP32B	UP
ANP32C	UP
APH1B	DOWN
APITD1-CORT	UP
APLP1	DOWN
AQP1	UP
AQP3	UP
AQPEP	UP
ARAF	UP
ARC	UP
AREG/AREGB	UP
ARFGAP1	UP
ARHGAP39	UP
ARHGAP40	DOWN
ARHGDIA	UP
ARHGEF28	DOWN
ARHGEF37	DOWN
ARHGEF39	DOWN
ARHGEF9	DOWN
ARID1B	DOWN
ARID3A	UP
ARID3B	UP
ARL2	DOWN
ARL6	UP
ARL6IP5	UP
ARMC5	UP
ARNTL2	DOWN
ARPC4	UP
ARPC4-TTLL3	UP
ARRDC2	UP
ARRDC3	UP
ARRDC4	UP
ARSG	DOWN
ARVCF	UP
ASAP2	DOWN
ASB9	UP
ASH2L	DOWN
ASIC3	DOWN
ASNA1	UP
ATAD3A/ATAD3B	UP
ATAD3C	UP
ATAD5	DOWN
ATF3	UP
ATF4	UP
ATF7IP2	UP
ATG16L1	UP
ATG16L2	DOWN
ATG4A	UP
ATG9B	UP
ATP13A1	UP
ATP1A1OS	DOWN
ATP5G3	UP
ATP5S	DOWN
ATP6V0C	UP
ATP6V1C2	DOWN
ATP6V1D	UP
ATP6V1E2	DOWN
ATP6V1G2	UP
AUP1	UP
AURKA	DOWN
AURKAIP1	UP
AURKC	UP
AVEN	DOWN
AVPI1	UP
AXDND1	UP
AXIN2	UP
AXL	DOWN
AZU1	UP
B3GALNT1	UP
B3GALT6	UP
B4GALNT1	UP
B4GALT5	UP
B4GALT6	DOWN
BACE1	DOWN
BAG1	UP
BAIAP2-AS1	DOWN
BAIAP2L2	DOWN
BAK1	UP
BAMBI	UP
BANK1	DOWN
BBC3	UP
BBS12	UP
BBS2	UP
BCAN	DOWN
BCAR1	UP
BCL7A	UP
BCL7B	UP
BCLAF1	UP
BDH1	DOWN
BEAN1	DOWN
BEND3P3	UP
BFSP1	DOWN
BHLHE41	DOWN
BIVM	DOWN
BLCAP	UP
BMP4	UP
BNIP3	UP
BOLA2/BOLA2B	UP
BPHL	DOWN
BRD2	UP
BRIP1	DOWN
BRIX1	UP
BRMS1	UP
BSG	UP
BST2	DOWN
BTC	DOWN
BTF3	UP
BTG2	UP
BTG3	DOWN
BTN2A1	UP
BTNL9	DOWN
BUD31	UP
BZW1	UP
C10orf114	DOWN
C10orf12	DOWN
C11orf86	UP
C12orf45	UP
C12orf5	UP
C14orf1	UP
C14orf169	UP
C14orf182	UP
C15orf38/C15orf38-AP3S2	DOWN
C15orf52	DOWN
C16orf52	DOWN
C16orf62	DOWN
C16orf74	DOWN
C16orf91	UP
C17orf103	UP
C17orf96	DOWN
C18orf21	UP
C18orf25	UP
C18orf54	DOWN
C18orf56	DOWN
C18orf8	UP
C19orf53	UP
C19orf68	DOWN
C19orf70	UP
C19orf73	UP
C1D	UP
C1orf134	DOWN
C1orf192	DOWN
C1orf204	DOWN
C1orf213	DOWN
C1orf228	DOWN
C1orf52	UP
C1orf53	DOWN
C1orf86	UP
C1QL1	UP
C1QL4	DOWN
C1QTNF6	DOWN
C1RL	DOWN
C2	DOWN
C20orf195	DOWN
C20orf24	UP
C22orf46	DOWN
C2CD2L	UP
C2orf43	DOWN
C2orf72	DOWN
C2orf82	DOWN
C3orf18	DOWN
C3orf52	UP
C4orf3	UP
C4orf36	DOWN
C4orf47	DOWN
C4orf48	UP
C5AR1	UP
C5orf34	UP
C5orf54	DOWN
C6orf120	UP
C6orf223	DOWN
C6orf226	UP
C6orf57	DOWN
C7orf60	UP
C8orf33	UP
C8orf59	UP
C9orf114	UP
C9orf142	UP
C9orf172	UP
C9orf40	DOWN
C9orf9	DOWN
CAB39L	DOWN
CALCRL	UP
CAMK4	DOWN
CAMKMT	UP
CAMTA1	UP
CAPZA2	UP
CAPZB	DOWN
CASC8	UP
CASC9	DOWN
CASKIN2	UP
CASP4	DOWN
CASP7	DOWN
CASZ1	UP
CATSPER1	DOWN
CATSPER2	DOWN
CATSPERG	DOWN
CBLC	DOWN
CBR3	DOWN
CBWD7	DOWN
CBX4	UP
CBX5	DOWN
CBX6	UP
CBY1	DOWN
CCDC101	UP
CCDC107	UP
CCDC110	DOWN
CCDC113	DOWN
CCDC122	DOWN
CCDC125	DOWN
CCDC130	UP
CCDC142	UP
CCDC147	DOWN
CCDC15	DOWN
CCDC153	DOWN
CCDC24	DOWN
CCDC28B	DOWN
CCDC3	DOWN
CCDC59	UP
CCDC64	UP
CCDC65	UP
CCDC68	DOWN
CCDC71L	UP
CCDC9	UP
CCDC92	DOWN
CCDC94	UP
CCL20	UP
CCL26	UP
CCNB1IP1	UP
CCND3	UP
CCNK	UP
CCNL1	UP
CCNL2	UP
CCRN4L	UP
CCT6P1	UP
CCT8	UP
CD22	DOWN
CD300C	UP
CD4	UP
CD40	DOWN
CD55	UP
CD70	DOWN
CD72	DOWN
CDC42BPB	DOWN
CDCA7	DOWN
CDH15	DOWN
CDK11A/CDK11B	UP
CDK2AP1	UP
CDKL1	DOWN
CDKL3	DOWN
CDKN1A	UP
CDKN2AIPNL	DOWN
CDKN2B	UP
CDKN2D	UP
CDR2L	UP
CEACAM1	UP
CEACAM19	DOWN
CEBPZ	UP
CELF5	DOWN
CENPBD1	DOWN
CENPI	DOWN
CENPK	DOWN
CENPW	UP
CEP128	DOWN
CEP19	DOWN
CEP41	DOWN
CEP55	DOWN
CEP72	UP
CFB	DOWN
CFD	UP
CFL1P1	DOWN
CGNL1	DOWN
CGREF1	DOWN
CGRRF1	UP
CHAC1	UP
CHAF1B	DOWN
CHDH	DOWN
CHIC2	UP
CHML	DOWN
CHPF	UP
CHPF2	UP
CHST11	UP
CIB1	UP
CIDECP	UP
CINP	UP
CIRBP-AS1	UP
CISH	UP
CIT	DOWN
CKAP2	DOWN
CLASRP	UP
CLEC11A	UP
CLEC4A	UP
CLIC5	DOWN
CLIP2	UP
CLN8	UP
CLP1	UP
CLPSL2	DOWN
CMIP	UP
CMPK1	DOWN
CNFN	UP
CNIH	UP
CNKSR1	UP
CNPY4	DOWN
CNST	UP
CNTLN	DOWN
CNTNAP1	UP
COG3	UP
COL4A3	DOWN
COL4A4	DOWN
COL4A5	DOWN
COL7A1	DOWN
COL9A2	DOWN
COPRS	DOWN
COPS2	UP
COPS3	UP
COQ10B	UP
COQ6	UP
CORIN	UP
CORO1A	UP
CPA4	UP
CPEB4	UP
CPLX1	UP
CPM	DOWN
CPQ	DOWN
CPSF1	UP
CPT1B	DOWN
CR2	DOWN
CREB3	UP
CREB3L4	DOWN
CREBBP	UP
CRELD1	DOWN
CRKL	UP
CRNDE	DOWN
CROCCP2	UP
CRY2	UP
CSAD	DOWN
CSF2	UP
CSGALNACT1	DOWN
CSK	UP
CSNK1G2	UP
CSPG5	DOWN
CSRNP1	UP
CSTA	UP
CSTF1	UP
CSTF3-AS1	DOWN
CTDNEP1	UP
CTDSP1	DOWN
CTHRC1	DOWN
CTPS1	UP
CTSK	UP
CTSO	DOWN
CTXN1	UP
CUL2	UP
CWC15	UP
CWC25	UP
CXADR	UP
CXCL3	UP
CXCR4	UP
CXorf40A/CXorf40B	UP
CXXC1	UP
CYB561A3	DOWN
CYB5D2	DOWN
CYB5R3	UP
CYBRD1	DOWN
CYLD	UP
CYP11A1	DOWN
CYP2R1	UP
CYP2S1	UP
CYP2U1	DOWN
CYP4F12	UP
CYP4F3	UP
CYP4V2	DOWN
CYS1	DOWN
CYSTM1	UP
DAD1	UP
DAGLB	UP
DANCR	UP
DAPK3	UP
DBN1	UP
DCAF15	UP
DCBLD2	UP
DCST2	DOWN
DCTN5	UP
DCUN1D2	UP
DCUN1D5	UP
DDIT3	UP
DDIT4	UP
DDX19A	DOWN
DDX19B	DOWN
DDX23	UP
DDX27	UP
DDX46	UP
DDX47	UP
DDX51	UP
DDX56	UP
DEPDC4	DOWN
DERL2	UP
DFFB	UP
DGCR14	UP
DHFR	DOWN
DHRS11	DOWN
DHRS12	DOWN
DHRS2	UP
DHRS4-AS1	DOWN
DHRS9	UP
DHX15	UP
DHX9	UP
DIABLO	UP
DIAPH1	DOWN
DICER1-AS1	DOWN
DISP2	UP
DIXDC1	UP
DKFZP686I15217	DOWN
DKKL1	DOWN
DLGAP1-AS2	DOWN
DLK2	DOWN
DLL4	UP
DMAP1	UP
DMRT1	UP
DNAAF3	UP
DNAH1	DOWN
DNAH17	UP
DNAH17-AS1	DOWN
DNAH5	DOWN
DNAJB2	UP
DNAJC12	UP
DNAJC14	UP
DNAJC19	UP
DNAJC2	UP
DNAJC22	DOWN
DNAJC5	UP
DND1	DOWN
DNHD1	DOWN
DNLZ	UP
DOC2A	DOWN
DOCK7	UP
DOHH	UP
DOLPP1	UP
DPM3	UP
DPP9	UP
DPYD	DOWN
DPYSL5	DOWN
DSTN	UP
DSTYK	UP
DTNB	DOWN
DTX3L	DOWN
DUOXA1	DOWN
DUS3L	UP
DUSP14	UP
DUSP2	UP
DUSP22	DOWN
DYRK1A	UP
DYSF	DOWN
DYX1C1	UP
E2F4	UP
E4F1	UP
EBF4	DOWN
EBI3	DOWN
ECH1	UP
ECSIT	UP
EDA	DOWN
EDEM2	UP
EDF1	UP
EFEMP2	DOWN
EFHD2	UP
EFNA3	UP
EFNB1	UP
EGR1	UP
EID3	UP
EIF1B	UP
EIF2AK3	UP
EIF2D	DOWN
EIF2S3	UP
EIF3J-AS1	DOWN
EIF4A2	UP
EIF4A3	UP
EIF4E3	DOWN
EIF4G3	DOWN
EIF5	UP
EIF5A	UP
EIF5AL1	UP
ELF3	UP
ELL	UP
ELMSAN1	UP
ELOF1	UP
EMC10	UP
EMC7	UP
EME1	DOWN
EMID1	DOWN
EML6	DOWN
EMP3	UP
EMR2	UP
ENDOD1	DOWN
ENO1	UP
ENOSF1	DOWN
ENPP1	DOWN
ENTPD7	UP
EPB41L1	DOWN
EPB41L4A-AS1	UP
EPHA10	DOWN
EPHX2	DOWN
EPM2A	DOWN
EPM2AIP1	UP
EPS8L2	UP
ERAP2	UP
EREG	UP
ERGIC3	UP
ESCO1	UP
ETS1	DOWN
ETV3	UP
ETV4	DOWN
F8A1 (includes others)	UP
FAAH2	DOWN
FADS1	DOWN
FAH	DOWN
FAM111A	DOWN
FAM114A1	DOWN
FAM126B	UP
FAM127B	UP
FAM129A	DOWN
FAM132A	UP
FAM149A	DOWN
FAM149B1	DOWN
FAM161B	UP
FAM162A	UP
FAM166B	DOWN
FAM167A	UP
FAM168B	UP
FAM171A1	UP
FAM173B	DOWN
FAM195B	UP
FAM198A	DOWN
FAM20C	DOWN
FAM210A	UP
FAM213A	DOWN
FAM227B	DOWN
FAM228B	DOWN
FAM25A (includes others)	DOWN
FAM45B	DOWN
FAM46C	DOWN
FAM47E	DOWN
FAM72A	DOWN
FAM72C	DOWN
FAM72D	DOWN
FAM73B	UP
FAM83G	UP
FAM83H-AS1	DOWN
FAM84B	UP
FAM86JP	DOWN
FAM89A	DOWN
FAM89B	DOWN
FANCD2	DOWN
FANCF	UP
FANCI	DOWN
FARP1-AS1	UP
FAS	UP
FAXDC2	UP
FBL	UP
FBN3	DOWN
FBXL15	UP
FBXL4	DOWN
FBXL8	DOWN
FBXO33	UP
FCHSD2	DOWN
FDXR	UP
FEM1A	UP
FEM1C	UP
FGF1	DOWN
FGFRL1	UP
FGGY	DOWN
FHIT	DOWN
FHOD3	DOWN
FIS1	UP
FKTN	DOWN
FLJ25917	UP
FLJ33630	DOWN
FLJ37035	DOWN
FLJ46906	DOWN
FLT3LG	DOWN
FLVCR1-AS1	DOWN
FMNL3	DOWN
FNBP4	UP
FOSB	UP
FOSL2	UP
FOXL1	DOWN
FOXRED2	DOWN
FRG1	UP
FRMD4B	UP
FRMD8	UP
FRZB	UP
FSD1L	UP
FSTL3	DOWN
FUT1	UP
FUT3	UP
FUT8	DOWN
FXYD4	UP
FXYD6	DOWN
FXYD7	DOWN
GADD45A	UP
GADD45G	UP
GAL	UP
GALNT7	DOWN
GALNT9	UP
GANC	DOWN
GAPDH	UP
GAREM	UP
GARS	UP
GAS5	UP
GAS6-AS1	DOWN
GATA2	UP
GATC	UP
GATSL3	UP
GCH1	UP
GCK	DOWN
GCLC	UP
GCSH	DOWN
GDF15	UP
GDPD1	DOWN
GEN1	DOWN
GET4	UP
GFI1	DOWN
GINS1	DOWN
GINS2	DOWN
GIPC1	UP
GIPR	DOWN
GJB5	UP
GLRX3	UP
GNAI1	UP
GNAL	DOWN
GOLGA2P5	DOWN
GOLM1	DOWN
GON4L	UP
GPAM	UP
GPC4	DOWN
GPLD1	DOWN
GPR15	UP
GPR155	DOWN
GPR161	DOWN
GPR162	UP
GPR3	UP
GPR87	UP
GPRIN1	DOWN
GPS1	UP
GPSM3	DOWN
GRAMD2	DOWN
GRHL3	UP
GRID2IP	DOWN
GRPEL1	UP
GRPEL2	UP
GRWD1	UP
GSTA4	DOWN
GSTM2	DOWN
GSTP1	UP
GSTZ1	DOWN
GTF2B	UP
GTF2F1	UP
GTPBP10	UP
GXYLT1	DOWN
GXYLT2	DOWN
GZF1	UP
GZMB	UP
H1FX	UP
H3F3A/H3F3B	UP
H6PD	DOWN
HACL1	DOWN
HAUS4	DOWN
HBA1/HBA2	DOWN
HBEGF	UP
HCCS	UP
HCN2	UP
HCP5	DOWN
HDDC3	DOWN
HDHD2	DOWN
HECTD3	UP
HEG1	DOWN
HERPUD1	UP
HFE	DOWN
HGSNAT	DOWN
HIC2	UP
HIF1AN	DOWN
HIGD2A	UP
HINT1	UP
HIPK1	UP
HIST1H1C	UP
HIST1H1E	UP
HIST1H2AC	DOWN
HIST1H2BJ/HIST1H2BK	UP
HIST1H3A (includes others)	UP
HIST2H2AC	UP
HIST2H2BE (includes others)	UP
HIST3H2A	UP
HIVEP3	DOWN
HK2	UP
HLA-DOB	DOWN
HLA-DQB2	UP
HLA-H	DOWN
HLA-L	UP
HLTF	DOWN
HLX	UP
HMMR	DOWN
HMOX1	UP
HOGA1	DOWN
HOOK3	DOWN
HOXA-AS2	DOWN
HOXA-AS4	UP
HOXA6	UP
HOXB-AS1	UP
HOXB2	UP
HOXB6	DOWN
HOXB9	DOWN
HOXC10	UP
HOXC13	UP
HOXC5	UP
HOXC9	UP
HRAS	UP
HRCT1	UP
HRSP12	DOWN
HS3ST1	UP
HSD17B14	UP
HSD17B6	DOWN
HSD17B8	DOWN
HSPA1A/HSPA1B	UP
HSPA5	UP
HSPB8	UP
HSPD1	DOWN
HSPE1	UP
HTATIP2	DOWN
ID3	UP
IDH3G	UP
IDNK	DOWN
IER3	UP
IER5L	DOWN
IFI35	DOWN
IFIT2	DOWN
IFRD1	UP
IGBP1P1	UP
IGFL2	UP
IGHA1	UP
IL10RA	UP
IL10RB	DOWN
IL12A	UP
IL13RA1	DOWN
IL1A	UP
IL1R1	DOWN
IL8	UP
ILDR1	DOWN
ILDR2	DOWN
ILKAP	UP
IMMP2L	DOWN
INE1	UP
ING3	UP
ING4	DOWN
INO80	UP
INO80B	UP
INPP5J	UP
INTS1	UP
INTS6-AS1	DOWN
IPP	DOWN
IRF6	UP
IRGQ	UP
IRS2	UP
ISCU	UP
ISG20	UP
ISL1	UP
ISL2	UP
ISY1	UP
ITFG3	DOWN
ITGA5	UP
ITGAM	UP
ITGBL1	DOWN
ITPKC	UP
ITPR2	DOWN
IVL	DOWN
JAK3	DOWN
JMJD1C	UP
JMJD6	UP
JMJD7-PLA2G4B	DOWN
JOSD2	DOWN
JPH1	DOWN
JPX	DOWN
KANSL1	UP
KANSL1-AS1	DOWN
KAT2B	DOWN
KAT5	UP
KAZALD1	DOWN
KBTBD8	UP
KCMF1	UP
KCND1	DOWN
KCNIP3	DOWN
KCNJ11	UP
KCNK9	UP
KCNQ1	UP
KCNQ2	UP
KCNS3	DOWN
KCTD10	UP
KCTD11	UP
KCTD15	DOWN
KCTD2	UP
KCTD6	UP
KDM6A	UP
KHNYN	DOWN
KIAA0226	UP
KIAA0247	UP
KIAA0753	UP
KIAA0895	UP
KIAA1147	DOWN
KIAA1377	DOWN
KIAA1407	DOWN
KIAA1984	DOWN
KIF3A	UP
KLC1	UP
KLF11	UP
KLF12	DOWN
KLF15	DOWN
KLF2	UP
KLF4	UP
KLF5	UP
KLHL18	UP
KLHL28	UP
KLK1	DOWN
KLK14	UP
KNTC1	DOWN
KRT10	UP
KRT13	UP
KRT16	UP
KRT222	DOWN
KRT32	UP
KRT34	UP
KRT7	DOWN
KRT86	DOWN
KRTAP2-3 (includes others)	UP
KTN1-AS1	DOWN
L3HYPDH	DOWN
LAGE3	UP
LAMA2	UP
LAMC3	DOWN
LAMTOR3	UP
LANCL3	DOWN
LATS2	UP
LCN2	DOWN
LDHA	UP
LDOC1L	UP
LEPR	DOWN
LEPREL1	DOWN
LGALS3	DOWN
LGALS7/LGALS7B	UP
LGI4	DOWN
LIG4	UP
LINC00035	UP
LINC00094	UP
LINC00173	DOWN
LINC00263	DOWN
LINC00265	UP
LINC00324	UP
LINC00337	DOWN
LINC00339	DOWN
LINC00475	UP
LINC00482	DOWN
LINC00493	UP
LINC00545	DOWN
LINC00592	DOWN
LINC00640	UP
LINC00641	UP
LINC00663	DOWN
LINC00669	DOWN
LINC00698	UP
LINC00869	DOWN
LINC00875	DOWN
LINC00886	DOWN
LINC00887	DOWN
LINC00894	DOWN
LINC00941	DOWN
LINC00963	DOWN
LMAN2	UP
LMCD1	UP
LMO7	DOWN
LMTK2	UP
LOC100049716	DOWN
LOC100128265	UP
LOC100128822	UP
LOC100129083	DOWN
LOC100130219	DOWN
LOC100130691	DOWN
LOC100131138	UP
LOC100131564	DOWN
LOC100132240	DOWN
LOC100133315	DOWN
LOC100287036	DOWN
LOC100287049	UP
LOC100288123	UP
LOC100288152	DOWN
LOC100288842	DOWN
LOC100505532	DOWN
LOC100505774	DOWN
LOC100505938	UP
LOC100506048	UP
LOC100506054	DOWN
LOC100506098	UP
LOC100506295	DOWN
LOC100506314	DOWN
LOC100506325	DOWN
LOC100506373	DOWN
LOC100506465	DOWN
LOC100506476	DOWN
LOC100506518	DOWN
LOC100506603	DOWN
LOC100506691	DOWN
LOC100506737	UP
LOC100506881	DOWN
LOC100506963	DOWN
LOC100507054	DOWN
LOC100507316	UP
LOC100507330	DOWN
LOC100507419	DOWN
LOC100507459	DOWN
LOC100507501	DOWN
LOC100507602	DOWN
LOC100508120	DOWN
LOC100996563	UP
LOC100996615	DOWN
LOC101059954	DOWN
LOC101060082	DOWN
LOC101060595	DOWN
LOC146880	UP
LOC149351	DOWN
LOC157562	DOWN
LOC158402	DOWN
LOC201651	DOWN
LOC257396	DOWN
LOC283335	DOWN
LOC283693	DOWN
LOC284080	DOWN
LOC340512	DOWN
LOC388553	DOWN
LOC389602	DOWN
LOC389906	DOWN
LOC400499	DOWN
LOC400684	DOWN
LOC440905	DOWN
LOC644215	UP
LOC644634	DOWN
LOC645166	UP
LOC645249	DOWN
LOC645638	UP
LOC646214	DOWN
LOC646329	DOWN
LOC646762	UP
LOC654342	UP
LOC728431	DOWN
LOC728730	DOWN
LOC729970	DOWN
LOC730376	UP
LOC96610	UP
LONRF3	DOWN
LOXL1	DOWN
LOXL4	DOWN
LPPR2	UP
LRP4	DOWN
LRP5L	UP
LRRCC1	DOWN
LSM12	UP
LSM2	UP
LSMEM1	UP
LSR	UP
LTBP2	DOWN
LTN1	UP
LUC7L	UP
LUCAT1	DOWN
LY6K	UP
LYPD6	DOWN
LYRM9	DOWN
LZTS1	UP
MAEA	UP
MAFK	UP
MAGEA3/MAGEA6	UP
MAGEB2	DOWN
MAGI1	UP
MAGOH	UP
MAN1A2	DOWN
MAN2A1	DOWN
MAP2K3	UP
MAP2K4	UP
MAP2K4P1	UP
MAP3K14-AS1	DOWN
MAP3K6	UP
MAP3K9	UP
MAP4K1	DOWN
MAP7	DOWN
MAPK6	UP
MAPK7	UP
MAPKAPK2	UP
MARC2	DOWN
MARK1	DOWN
MARS	UP
MARVELD1	DOWN
MAST3	UP
MAT1A	DOWN
MATN2	DOWN
MAZ	UP
MBD1	UP
MBD6	UP
MBLAC2	DOWN
MBNL1	UP
MCFD2	DOWN
MCOLN3	DOWN
MDGA1	DOWN
MED10	UP
MED20	UP
MED26	UP
MED28	UP
MED6	UP
MED8	UP
MEF2D	UP
MEGF8	DOWN
MEIS3	DOWN
MEIS3P1	DOWN
METAP1D	DOWN
METTL16	UP
METTL21A	DOWN
METTL21D	UP
METTL8	DOWN
MEX3D	UP
MFI2	DOWN
MFI2-AS1	DOWN
MFSD1	DOWN
MFSD2A	UP
MGAT5B	UP
MIA	DOWN
MIA2	DOWN
MICALCL	DOWN
MIF4GD	DOWN
MIR181A2HG	UP
MIR205HG	DOWN
MIR22HG	UP
MIR3648	UP
MIR3654	UP
MIRLET7BHG	UP
MITD1	UP
MKNK2	UP
MLF1IP	DOWN
MLLT4-AS1	DOWN
MLPH	DOWN
MLXIP	UP
MMAB	DOWN
MMADHC	UP
MMP11	DOWN
MMP20	DOWN
MMP25	DOWN
MOB4	UP
MOCOS	DOWN
MOK	UP
MON1B	UP
MORC2	UP
MORC3	UP
MORN2	UP
MORN4	UP
MOSPD1	UP
MPHOSPH10	UP
MPP3	UP
MPP5	UP
MPZL3	UP
MRAS	DOWN
MRGBP	UP
MRM1	DOWN
MRPL1	UP
MRPL13	UP
MRPL20	UP
MRPL23	UP
MRPL23-AS1	DOWN
MRPL30	UP
MRPL32	UP
MRPL39	UP
MRPL44	UP
MRPL45P2	UP
MRPL55	UP
MRPS10	UP
MRPS17	UP
MRPS18C	UP
MRPS22	UP
MRPS24	UP
MRPS25	DOWN
MRPS34	UP
MRRF	UP
MRS2	UP
MRVI1	DOWN
MSRA	DOWN
MSS51	DOWN
MSTO2P	UP
MSX2	UP
MTA2	UP
MTERFD3	DOWN
MTF1	UP
MTHFD2	UP
MTHFSD	DOWN
MTL5	DOWN
MTPAP	UP
MTR	DOWN
MTRNR2L1	UP
MTRNR2L2	UP
MTRNR2L8	UP
MTRR	UP
MUC1	DOWN
MUC19	UP
MUM1L1	UP
MXD1	UP
MXRA8	DOWN
MYEOV2	UP
MYH16	DOWN
MYL2	UP
MYL5	DOWN
MYLK	DOWN
MYO10	UP
MYO15A	DOWN
MYO9B	UP
MYZAP	DOWN
MZF1	DOWN
MZT1	DOWN
N4BP2L2	DOWN
N4BP3	UP
N6AMT1	UP
N6AMT2	DOWN
NAA35	UP
NACA	UP
NACA2	UP
NACC1	DOWN
NACC2	UP
NAGA	DOWN
NAP1L5	UP
NAPA-AS1	DOWN
NAPG	UP
NAPSA	DOWN
NARFL	UP
NAV2	UP
NCBP2-AS2	UP
NCEH1	UP
NCS1	UP
NDNL2	UP
NDST1	UP
NDUFAB1	UP
NDUFB3	UP
NEIL3	DOWN
NEK7	DOWN
NELFA	UP
NES	DOWN
NEURL3	UP
NFATC4	DOWN
NFIL3	UP
NFKBIA	UP
NFKBIB	UP
NFKBIE	UP
NGDN	UP
NGEF	DOWN
NGFR	UP
NHLRC3	DOWN
NIN	DOWN
NINJ1	UP
NINL	DOWN
NIPA2	UP
NIPAL2	DOWN
NKD2	UP
NOB1	UP
NOL12	UP
NOL6	UP
NOL7	UP
NOP14-AS1	UP
NOP2	UP
NOTCH2	DOWN
NOXA1	DOWN
NPR2	UP
NR1H3	DOWN
NR4A1	UP
NR4A2	UP
NR4A3	UP
NREP	DOWN
NRN1L	DOWN
NRP1	UP
NRXN2	UP
NSMF	UP
NSRP1	DOWN
NSUN4	UP
NT5C	UP
NT5DC4	DOWN
NT5E	DOWN
NTN4	DOWN
NTNG2	DOWN
NUBP1	UP
NUDT18	UP
NUDT7	DOWN
NUP160	UP
NUPR1	UP
OAS3	DOWN
ODF3B	DOWN
OGFR-AS1	DOWN
OLFM1	UP
OLFML2A	DOWN
OLFML2B	DOWN
OR51B2	DOWN
OR51B5	DOWN
ORAI1	DOWN
ORAI3	DOWN
ORM1	UP
ORM2	UP
OSBPL7	UP
OSCP1	UP
OSER1	UP
OVCA2	UP
P2RY2	UP
P4HA3	DOWN
PADI3	DOWN
PAK2	DOWN
PALM	DOWN
PALM3	DOWN
PAPD5	UP
PAPLN	DOWN
PAQR6	DOWN
PAQR8	DOWN
PARD6B	UP
PARP16	DOWN
PARP9	DOWN
PBX3	DOWN
PCBP1-AS1	UP
PCDHGA10	UP
PCGF1	UP
PCK2	DOWN
PCNA	UP
PCNXL3	UP
PCSK4	DOWN
PCSK6	DOWN
PCYOX1L	DOWN
PDE3B	DOWN
PDLIM2	UP
PDRG1	UP
PDXP	UP
PEAR1	UP
PEBP1	UP
PELI3	DOWN
PER1	UP
PES1	UP
PEX10	DOWN
PEX11G	DOWN
PFDN2	UP
PFDN4	UP
PGAM1	UP
PGAM4	UP
PGAP3	DOWN
PGBD3	DOWN
PGF	UP
PHF15	DOWN
PHF17	DOWN
PHF6	UP
PHF7	DOWN
PHKG1	UP
PHLDA1	UP
PHLDA2	UP
PHLDA3	UP
PHYH	DOWN
PHYKPL	DOWN
PI4K2A	UP
PIBF1	UP
PICK1	UP
PIGM	UP
PIGT	UP
PIGV	DOWN
PIGW	UP
PIGZ	DOWN
PIK3IP1	DOWN
PIK3R2	UP
PILRB	UP
PIM1	UP
PINK1-AS	UP
PIP4K2A	UP
PITX3	UP
PKD1L2	DOWN
PKI55	DOWN
PKP4	DOWN
PLA2G7	DOWN
PLAA	UP
PLAC1	DOWN
PLAC8L1	UP
PLAU	DOWN
PLCB4	UP
PLCE1	DOWN
PLCH2	DOWN
PLEKHA2	DOWN
PLEKHM1	UP
PLK2	UP
PLK3	UP
PLSCR1	DOWN
PLXNB1	UP
PLXNB3	UP
PMS2CL	UP
PNPT1	UP
POLB	UP
POLDIP3	UP
POLE4	UP
POLR1C	UP
POLR2F	UP
POLR2H	UP
POLR2I	UP
POLRMT	UP
POM121/POM121C	UP
POMT2	UP
POTEE/POTEF	UP
PPA1	UP
PPAN	UP
PPARD	UP
PPIE	UP
PPIP5K1	DOWN
PPM1D	UP
PPM1H	DOWN
PPP1R13L	DOWN
PPP1R15A	UP
PPP1R16A	UP
PPP1R1A	DOWN
PPP1R2	UP
PPP1R26	DOWN
PPP1R2P3	UP
PPP1R3F	DOWN
PPP2CA	UP
PPP2CB	UP
PPP2R2A	UP
PPP2R5B	UP
PPP3CB	DOWN
PRC1	UP
PRDM1	UP
PRDM16	UP
PRDM2	UP
PRDM4	UP
PRELID1	UP
PRF1	UP
PRKAB1	UP
PRKAG2-AS1	DOWN
PRKCA	UP
PRPF18	UP
PRPF3	UP
PRPF38A	UP
PRPF4	UP
PRPF6	UP
PRPF8	UP
PRPS2	DOWN
PRR11	DOWN
PRRT3-AS1	UP
PRRT4	DOWN
PSEN2	UP
PSKH1	UP
PSMB8	DOWN
PSMB9	DOWN
PSMC4	UP
PSMD11	UP
PSMD6	UP
PSMD9	UP
PSMG2	UP
PSMG4	DOWN
PSTK	UP
PTBP2	UP
PTER	DOWN
PTGDS	DOWN
PTGR2	DOWN
PTH2	DOWN
PTP4A1	UP
PTP4A3	DOWN
PTPN21	UP
PTPRB	DOWN
PTRH2	UP
PTS	UP
PUF60	UP
PUS3	UP
PVRL1	UP
PVRL4	UP
PVT1	UP
PXDN	UP
PYGM	UP
PYROXD2	DOWN
PYY	DOWN
QKI	DOWN
QTRT1	DOWN
R3HDM1	DOWN
R3HDM2	DOWN
RAB11FIP4	UP
RAB21	UP
RAB22A	UP
RAB30	UP
RAB30-AS1	DOWN
RAB37	DOWN
RAB3A	UP
RAB43	DOWN
RAB4B-EGLN2	UP
RAB6B	UP
RAB7L1	DOWN
RABEP2	UP
RABGGTB	UP
RABIF	UP
RAD54L2	UP
RAE1	UP
RAI14	DOWN
RANBP3	UP
RAP1B	UP
RAP2B	UP
RASD2	DOWN
RASGRF1	DOWN
RASSF5	DOWN
RASSF8-AS1	DOWN
RAVER1	UP
RBBP9	DOWN
RBL1	DOWN
RBL2	DOWN
RBM14-RBM4	UP
RBM15	UP
RBM26-AS1	DOWN
RBM27	UP
RBM3	DOWN
RBM7	UP
RBM8A	UP
RC3H1	UP
RCE1	UP
RCHY1	UP
RCN1	DOWN
RDH16	UP
RDH5	DOWN
RECK	DOWN
RELL2	UP
RELT	UP
RENBP	UP
REPS2	DOWN
REXO1	UP
RFPL2	DOWN
RFPL3S	UP
RGL3	DOWN
RHBDD2	UP
RHBDD3	UP
RHBDL3	DOWN
RHNO1	DOWN
RHOB	UP
RHOBTB3	DOWN
RHOG	UP
RHPN1-AS1	UP
RIBC2	DOWN
RIMS2	UP
RIOK2	UP
RIOK3	UP
RIPK2	UP
RLF	UP
RMDN1	DOWN
RMI2	DOWN
RN7SL1	DOWN
RN7SL2	DOWN
RNASET2	DOWN
RNF11	UP
RNF121	UP
RNF166	UP
RNF170	DOWN
RNF185-AS1	UP
RNF19B	UP
RNF213	DOWN
RNF223	UP
RNF25	UP
RNF40	UP
RNF43	UP
RNPS1	UP
RNU4-2	UP
RNU6ATAC	UP
ROBO3	DOWN
ROPN1B	DOWN
RPF1	UP
RPF2	UP
RPL13A	UP
RPL17	UP
RPL18	UP
RPL30	UP
RPL34	UP
RPL5	UP
RPP30	UP
RPP40	UP
RPS13	UP
RPS27	UP
RPS27L	UP
RPS28	UP
RPS4X	UP
RPS6KA4	UP
RPS6KB1	UP
RPS6KB2	UP
RPS6KL1	UP
RPS7	UP
RPUSD3	DOWN
RRM1	DOWN
RRM2	DOWN
RRN3	UP
RSL24D1	UP
RSRC2	UP
RTFDC1	UP
RUNDC3A	UP
RWDD1	UP
RYBP	UP
SAFB	UP
SAMD10	DOWN
SAMD11	DOWN
SAMD3	DOWN
SAMD9	UP
SAMHD1	UP
SAP18	UP
SAPCD1	DOWN
SARDH	DOWN
SART1	UP
SBDSP1	UP
SBK1	UP
SBNO1	UP
SBNO2	UP
SCAMP5	DOWN
SCARA3	DOWN
SCARF1	DOWN
SCARNA22	UP
SCHIP1	UP
SCNM1	UP
SDC3	DOWN
SDC4	UP
SDCBP2	UP
SDE2	UP
SDSL	DOWN
SEC14L4	DOWN
SEC22A	UP
SECISBP2	DOWN
SECTM1	DOWN
SELK	UP
SELO	UP
SEMA3C	UP
SEMA4A	DOWN
SEMA4G	DOWN
SEMA6A	UP
SEMA7A	UP
SEPN1	DOWN
SEPP1	UP
SEPT10	DOWN
SEPT3	DOWN
SEPT6	DOWN
SERPINA1	DOWN
SERPINA5	DOWN
SERPINB6	DOWN
SERPINB9	DOWN
SERPINE1	DOWN
SERPINH1	DOWN
SERTAD4	DOWN
SERTAD4-AS1	DOWN
SESN1	UP
SESN2	UP
SESTD1	DOWN
SET	UP
SF3B5	UP
SFSWAP	UP
SFT2D2	UP
SFXN2	DOWN
SGK1	UP
SGK196	UP
SH2D2A	DOWN
SH3BGRL2	DOWN
SH3BP4	UP
SH3BP5L	UP
SH3GL1	UP
SH3TC1	UP
SHFM1	UP
SHOX2	DOWN
SIAE	DOWN
SIK1	UP
SIK3	UP
SIRT4	UP
SIRT5	DOWN
SIRT6	UP
SIRT7	UP
SIX5	UP
SKA3	DOWN
SKAP1	DOWN
SKI	UP
SLC16A13	DOWN
SLC16A14	UP
SLC16A7	DOWN
SLC19A2	UP
SLC1A1	DOWN
SLC24A1	DOWN
SLC25A1	UP
SLC25A12	UP
SLC25A17	DOWN
SLC25A24	DOWN
SLC25A25	UP
SLC25A27	DOWN
SLC25A32	DOWN
SLC25A33	UP
SLC25A35	DOWN
SLC25A40	DOWN
SLC25A43	DOWN
SLC2A1-AS1	DOWN
SLC2A3	UP
SLC35B1	UP
SLC35B4	UP
SLC35E4	UP
SLC36A1	UP
SLC37A1	DOWN
SLC37A2	DOWN
SLC38A2	UP
SLC39A6	UP
SLC3A2	UP
SLC46A3	DOWN
SLC4A8	UP
SLC50A1	DOWN
SLC6A17	DOWN
SLC6A8	UP
SLC6A9	UP
SLC7A11	UP
SLC7A2	DOWN
SLC7A5	UP
SLC7A5P2	UP
SLC7A8	DOWN
SLCO1B3	DOWN
SLIRP	UP
SMAD4	UP
SMAP1	UP
SMARCA2	DOWN
SMARCE1	DOWN
SMEK1	UP
SMG1P1	UP
SMG5	UP
SMIM1	DOWN
SMNDC1	UP
SMURF2	DOWN
SNAI1	UP
SNAPC4	UP
SNCG	DOWN
SND1	UP
SNHG1	UP
SNHG15	UP
SNHG16	UP
SNHG17	UP
SNHG3	UP
SNHG5	UP
SNHG6	UP
SNHG7	UP
SNHG9	UP
SNIP1	UP
SNORA25	DOWN
SNORA71C	DOWN
SNORA72	UP
SNORA73B	UP
SNORA76	UP
SNORD17	DOWN
SNORD3A	UP
SNRNP48	UP
SNRPB2	UP
SNRPD1	UP
SNRPG	UP
SNTB1	DOWN
SNX22	DOWN
SNX7	UP
SOCS1	UP
SOCS5	UP
SOCS7	UP
SP110	UP
SP140	UP
SPAG4	DOWN
SPATA2	UP
SPATA5L1	UP
SPDYC	DOWN
SPIDR	DOWN
SPINK13	UP
SPINT2	UP
SPOCD1	DOWN
SPP1	UP
SPRR1A	UP
SPRR1B	UP
SPRR2D	UP
SPTBN2	DOWN
SRD5A1	UP
SRGAP3	DOWN
SRP14	UP
SRP14-AS1	DOWN
SRP54	UP
SRPRB	UP
SRPX2	DOWN
SRRM1	UP
SRRT	UP
SRSF3	UP
SRSF8	UP
SSBP1	UP
SSBP3	UP
SSC5D	DOWN
SSNA1	UP
SSSCA1	UP
ST5	DOWN
ST6GALNAC2	DOWN
ST6GALNAC4	UP
STAG3	UP
STAMBPL1	DOWN
STC2	UP
STEAP2	DOWN
STK11	UP
STK11IP	UP
STK38	DOWN
STMN1	DOWN
STOX1	DOWN
STRA6	DOWN
STRADB	DOWN
STX11	UP
STX16-NPEPL1	UP
STX1A	UP
STX6	DOWN
SUB1	UP
SUDS3	DOWN
SULT1A1	DOWN
SULT1C2	DOWN
SUMF1	DOWN
SURF2	UP
SUSD2	UP
SYF2	UP
SYNC	DOWN
SYNE4	DOWN
SYNGR2	UP
SYNJ1	UP
SYNJ2	UP
SYNPO	DOWN
SYS1	UP
SYT1	UP
SYT15	DOWN
SYT5	UP
SYTL3	DOWN
SYTL4	DOWN
SZRD1	UP
TADA2B	UP
TAF10	UP
TAF13	UP
TAF1C	UP
TAF2	UP
TAF5L	UP
TAF7	UP
TAMM41	UP
TARS	UP
TATDN2	UP
TBC1D14	UP
TBC1D16	DOWN
TBC1D19	UP
TBC1D24	UP
TBC1D25	UP
TBC1D26	DOWN
TBC1D3 (includes others)	UP
TBCC	UP
TBK1	UP
TBXAS1	DOWN
TCF19	DOWN
TCFL5	DOWN
TCN2	DOWN
TCP10L	UP
TECR	UP
TEKT4P2	UP
TEN1	UP
TENC1	DOWN
TESK1	UP
TEX19	DOWN
TEX261	DOWN
TFB2M	UP
TFEB	UP
TFIP11	UP
TFRC	UP
TGDS	UP
TGFBI	DOWN
TGFBR3L	DOWN
TGFBRAP1	UP
THAP8	UP
THBS3	DOWN
THG1L	UP
THOC5	UP
THOC6	UP
THSD1	UP
TIGD6	UP
TIMELESS	DOWN
TIMM10B	UP
TIMM13	UP
TIMM17A	UP
TIMM21	UP
TINCR	UP
TIPARP-AS1	UP
TJAP1	UP
TJP2	DOWN
TK2	DOWN
TLCD2	DOWN
TLR5	DOWN
TLX3	UP
TMC8	DOWN
TMCO1	UP
TMEM104	UP
TMEM107	DOWN
TMEM109	UP
TMEM120B	UP
TMEM126A	UP
TMEM143	DOWN
TMEM145	UP
TMEM158	UP
TMEM161B-AS1	DOWN
TMEM175	UP
TMEM183A	UP
TMEM187	DOWN
TMEM194A	DOWN
TMEM194B	DOWN
TMEM198	UP
TMEM198B	DOWN
TMEM200B	DOWN
TMEM217	DOWN
TMEM222	UP
TMEM254	DOWN
TMEM38A	DOWN
TMEM56	DOWN
TMEM70	UP
TMEM80	DOWN
TMEM81	UP
TMEM99	UP
TMEM9B	UP
TMEM9B-AS1	DOWN
TMOD3	UP
TMPRSS13	DOWN
TMPRSS4	DOWN
TMPRSS9	UP
TNFAIP3	UP
TNFRSF6B	DOWN
TNKS2-AS1	UP
TNNT2	DOWN
TOB1	UP
TOB1-AS1	DOWN
TOMM40L	DOWN
TOP2A	DOWN
TOR1B	DOWN
TP53I3	UP
TP53INP1	UP
TPGS1	UP
TPPP3	DOWN
TPRKB	UP
TPRN	DOWN
TPTE2P5	DOWN
TRA2A	UP
TRA2B	UP
TRAK2	DOWN
TRAPPC13	UP
TRAPPC2P1	UP
TRHDE	DOWN
TRHDE-AS1	DOWN
TRIAP1	UP
TRIB3	UP
TRIM13	UP
TRIM16	UP
TRIM3	UP
TRIM34	DOWN
TRIM45	DOWN
TRIM56	DOWN
TRIM65	DOWN
TRIM66	DOWN
TRIP13	DOWN
TRMT112	UP
TROAP	UP
TRPC1	DOWN
TRPM4	UP
TRPV1	DOWN
TRPV3	UP
TSC22D3	UP
TSGA10	DOWN
TSKS	DOWN
TSPAN10	DOWN
TSPAN12	UP
TSPAN7	UP
TSSC4	UP
TSTD3	DOWN
TTC9C	DOWN
TTF1	UP
TTLL3	DOWN
TUBE1	UP
TUFT1	UP
TUSC2	UP
TWF1	UP
TXNDC16	DOWN
TXNDC5	UP
TXNL1	UP
TXNL4A	UP
TXNL4B	UP
TXNRD3	UP
TYMP	DOWN
TYW1B	UP
U2AF1	UP
U2AF1L4	UP
UACA	DOWN
UBAP1L	DOWN
UBE2D4	UP
UBE2E2	UP
UBE2N	UP
UBP1	UP
UCA1	DOWN
UCN	DOWN
UGGT2	DOWN
ULBP1	UP
ULK2	DOWN
UNC119	UP
UNC5B-AS1	UP
UPK1A	DOWN
UQCRQ	UP
USO1	DOWN
USP10	UP
USP31	UP
UTP14A	UP
UTP15	UP
VGF	UP
VIM	DOWN
VIMP	UP
VPREB3	DOWN
VPS18	UP
VPS28	UP
VPS37B	UP
VPS37D	UP
VSIG10	DOWN
VWDE	DOWN
WARS	UP
WARS2	UP
WASH3P	UP
WBSCR27	DOWN
WDHD1	DOWN
[truncated: 108 more rows]
