# Supplementary material for: LncRNA ZNNT1 induces p53 degradation by interfering with the interaction between p53 and the SART3-USP15 complex
Source: PNAS Nexus. 2023 Jul 4;2(7):pgad220. doi: 10.1093/pnasnexus/pgad220 (PMC10337854; doi:10.1093/pnasnexus/pgad220)
Supplement: pgad220_Supplementary_Data [file pgad220_supplementary_data.zip › PNASNEXUS-PNASNEXUS-2023-00290R-s05.xlsx]

## Sheet: Table S5
Table S5 IPA upstream analysis of ZNNT1 regulated genes
Upstream Regulator	Predicted Activation State	Activation z-score	p-value of overlap
NUPR1	Activated	5.655	1.25e-10
TP53	Activated	4.762	6.64e-05
CREB1	Activated	3.857	0.002
ATF4	Activated	3.295	3.66e-05
TP63	Activated	3.095	0.014
RELA	Activated	3.067	0.123
XBP1	Activated	3.043	0.0686
ELK1	Activated	2.943	0.00641
SMAD4	Activated	2.861	0.138
HIF1A	Activated	2.81	9.02e-07
STAT4	Activated	2.467	0.145
FOXO3	Activated	2.465	0.0116
KAT5	Activated	2.449	0.454
FOXL2	Activated	2.435	0.0742
PPRC1	Activated	2.425	0.000663
MYCN	Activated	2.357	0.175
MYC	Activated	2.34	0.216
STAT3	Activated	2.258	0.0241
WT1	Activated	2.24	0.51
EPAS1	Activated	2.226	0.000841
ATF2	Activated	2.197	0.374
ELF4	Activated	2.158	0.0064
SRF	Activated	2.157	0.0978
CREM	Activated	2.154	0.0235
EGR1	Activated	2.097	0.0296
DDIT3	Activated	2.094	3.33e-05
IFI16	Activated	2.029	0.122
CTNNB1	Activated	2.006	0.183
RNF2	Activated	2	0.102
HDAC6	Inhibited	-2.213	0.191
PAX5	Inhibited	-2.219	0.129
IRF4	Inhibited	-2.511	0.286
TAF4	Inhibited	-2.559	0.00883
TBX2	Inhibited	-3.341	0.0036
