# Supplementary material for: LncRNA ZNNT1 induces p53 degradation by interfering with the interaction between p53 and the SART3-USP15 complex
Source: PNAS Nexus. 2023 Jul 4;2(7):pgad220. doi: 10.1093/pnasnexus/pgad220 (PMC10337854; doi:10.1093/pnasnexus/pgad220)
Supplement: pgad220_Supplementary_Data [file pgad220_supplementary_data.zip › PNASNEXUS-PNASNEXUS-2023-00290R-s06.xlsx]

## Sheet: Table S6
Table S6 Proteins identified from MS analysis after ZNNT1 pulldown assay.
Gene_Symbol	Description	Peptide	PROTEIN_MW
SART3	squamous cell carcinoma antigen recognized by T-cells 3	17	109.865
HRNR	hornerin	7	282.199
FAM120A	family with sequence similarity 120A	5	117.358
SF3B3	splicing factor 3b subunit 3	3	135.492
ZFR	zinc finger RNA binding protein	1	14.3772
CSTA	cystatin A	1	10.9997
DGCR8	DGCR8, microprocessor complex subunit	1	55.5595
DSC1	desmocollin 1	1	92.5273
