# Supplementary material for: LncRNA ZNNT1 induces p53 degradation by interfering with the interaction between p53 and the SART3-USP15 complex
Source: PNAS Nexus. 2023 Jul 4;2(7):pgad220. doi: 10.1093/pnasnexus/pgad220 (PMC10337854; doi:10.1093/pnasnexus/pgad220)
Supplement: pgad220_Supplementary_Data [file pgad220_supplementary_data.zip › PNASNEXUS-PNASNEXUS-2023-00290R-s07.xlsx]

## Sheet: Table S7
Table S7 Proteins identified from MS analysis after SART3 immunoprecipitation assay.
Gene_Symbol	Description	Peptide	PROTEIN_MW
SART3	squamous cell carcinoma antigen recognized by T-cells 3	64	109.9
HSP90AB1	heat shock protein 90 alpha family class B member 1	29	83.2
ACLY	ATP citrate lyase	29	120.8
HRNR	hornerin	29	282.2
USP15	ubiquitin specific peptidase 15	28	112.3
PKM	pyruvate kinase, muscle	27	57.9
GTF2I	general transcription factor IIi	25	107.9
CCT8	chaperonin containing TCP1 subunit 8	20	59.6
HSP90AA1	heat shock protein 90 alpha family class A member 1	20	68.3
CCT3	chaperonin containing TCP1 subunit 3	19	57.9
ENO1	enolase 1	19	47.1
SUPT16H	SPT16 homolog, facilitates chromatin remodeling subunit	19	119.8
EIF4A1	eukaryotic translation initiation factor 4A1	18	46.1
TUBB4B	tubulin beta 4B class IVb	18	49.8
TUBB	tubulin beta class I	17	49.6
FKBP4	FK506 binding protein 4	17	51.8
FASN	fatty acid synthase	16	273.3
PFKP	phosphofructokinase, platelet	15	85.5
HNRNPK	heterogeneous nuclear ribonucleoprotein K	14	48.5
PGK1	phosphoglycerate kinase 1	14	44.6
Hsp70	heat shock protein family A	14	72.3
TCP1	t-complex 1	14	60.3
RPS3	ribosomal protein S3	13	26.7
HSPA8	heat shock protein family A (Hsp70) member 8	12	68.8
MCM5	minichromosome maintenance complex component 5	12	82.2
CCT2	chaperonin containing TCP1 subunit 2	12	57.5
DDX17	DEAD-box helicase 17	11	80.4
EEF1G	eukaryotic translation elongation factor 1 gamma	11	50.1
RPS3A	ribosomal protein S3A	11	29.9
EEF1A1	eukaryotic translation elongation factor 1 alpha 1	11	50.1
STK38	serine/threonine kinase 38	11	54.2
TUBB6	tubulin beta 6 class V	11	49.8
EPB41L2	erythrocyte membrane protein band 4.1 like 2	10	104.3
XRCC6	X-ray repair cross complementing 6	10	69.8
ABCE1	ATP binding cassette subfamily E member 1	10	67.3
HNRNPL	heterogeneous nuclear ribonucleoprotein L	10	61.9
SCYL2	SCY1 like pseudokinase 2	10	103.6
RPS4X	ribosomal protein S4, X-linked	9	29.6
FAM120A	family with sequence similarity 120A	9	121.8
HSPB1	heat shock protein family B (small) member 1	8	22.8
PCNA	proliferating cell nuclear antigen	8	28.8
UQCRC2	ubiquinol-cytochrome c reductase core protein II	8	48.4
HNRNPF	heterogeneous nuclear ribonucleoprotein F	8	45.6
SSRP1	structure specific recognition protein 1	8	81
HNRNPH1	heterogeneous nuclear ribonucleoprotein H1	7	47.1
GAPDH	glyceraldehyde-3-phosphate dehydrogenase	7	36
SLC25A5	solute carrier family 25 member 5	7	32.8
EIF2S1	eukaryotic translation initiation factor 2 subunit alpha	7	36.1
SLC25A6	solute carrier family 25 member 6	7	32.8
FEN1	flap structure-specific endonuclease 1	7	42.6
DDX3X	DEAD-box helicase 3, X-linked	6	73.1
CSNK2A1	casein kinase 2 alpha 1	6	45.3
CFL1	cofilin 1	6	17.8
RPS5	ribosomal protein S5	6	22.4
NARS	asparaginyl-tRNA synthetase	6	62.9
PFN1	profilin 1	6	15
XRCC5	X-ray repair cross complementing 5	6	82.7
EIF4A3	eukaryotic translation initiation factor 4A3	6	46.8
NAMPT	nicotinamide phosphoribosyltransferase	6	55.5
GMPS	guanine monophosphate synthase	6	76.7
ARF3	ADP ribosylation factor 3	6	20.6
UBA52	ubiquitin A-52 residue ribosomal protein fusion product 1	6	14.7
DDX46	DEAD-box helicase 46	6	117.3
USP4	ubiquitin specific peptidase 4	5	103.9
MCM4	minichromosome maintenance complex component 4	5	92.7
ARF5	ADP ribosylation factor 5	5	17.1
ADAR	adenosine deaminase, RNA specific	5	98.7
SYNE1	spectrin repeat containing nuclear envelope protein 1	5	964.2
HNRNPD	heterogeneous nuclear ribonucleoprotein D	5	29.6
EEF2	eukaryotic translation elongation factor 2	5	95.3
HIST1H1D	histone cluster 1 H1 family member d	5	22.3
AHCY	adenosylhomocysteinase	5	47.7
VARS	valyl-tRNA synthetase	5	140.4
RPL5	ribosomal protein L5	5	34.3
RPL14	ribosomal protein L14	5	23.4
RPS18	ribosomal protein S18	5	17.7
RPL10A	ribosomal protein L10a	5	23.5
MTHFD1	methylenetetrahydrofolate dehydrogenase, cyclohydrolase and formyltetrahydrofolate synthetase 1	4	101.5
RPL7	ribosomal protein L7	4	24.4
RUVBL2	RuvB like AAA ATPase 2	4	47.4
CTPS1	CTP synthase 1	4	49.7
LARS	leucyl-tRNA synthetase	4	129.1
EIF2S2	eukaryotic translation initiation factor 2 subunit beta	4	38.3
RUVBL1	RuvB like AAA ATPase 1	4	50.2
ARF4	ADP ribosylation factor 4	4	14.5
RPL9	ribosomal protein L9	4	20.8
TARDBP	TAR DNA binding protein	4	22.8
PFKM	phosphofructokinase, muscle	4	85.1
PRPS2	phosphoribosyl pyrophosphate synthetase 2	4	34.7
RPA1	replication protein A1	4	68.1
MCM6	minichromosome maintenance complex component 6	4	92.8
CDC37	cell division cycle 37	4	44.4
ACTBL2	actin, beta like 2	4	42
RPL7A	ribosomal protein L7a	4	21.5
ATP4A	ATPase H+/K+ transporting alpha subunit	4	110.7
KTN1	kinectin 1	4	156.2
CMYA5	cardiomyopathy associated 5	4	448.9
SRRT	serrate, RNA effector molecule	4	100.6
EIF3CL	eukaryotic translation initiation factor 3 subunit C-like	3	69.2
HELZ	helicase with zinc finger	3	218.9
HNRNPM	heterogeneous nuclear ribonucleoprotein M	3	77.5
GARS	glycyl-tRNA synthetase	3	77.5
PRSS3	protease, serine 3	3	26.5
FSCN1	fascin actin-bundling protein 1	3	52.2
PTGES3	prostaglandin E synthase 3	3	14.6
EIF3B	eukaryotic translation initiation factor 3 subunit B	3	85.1
RPS9	ribosomal protein S9	3	16.6
RFC4	replication factor C subunit 4	3	18
RCC1	regulator of chromosome condensation 1	3	39.6
RAB3GAP1	RAB3 GTPase activating protein catalytic subunit 1	3	99.1
MYO1C	myosin IC	3	98.9
PRPSAP2	phosphoribosyl pyrophosphate synthetase associated protein 2	3	17.9
SLC25A3	solute carrier family 25 member 3	3	36.1
RPL10	ribosomal protein L10	3	18.6
NAP1L1	nucleosome assembly protein 1 like 1	3	23.4
RPL4	ribosomal protein L4	3	19
RPS16	ribosomal protein S16	3	14.4
CLIC1	chloride intracellular channel 1	3	26.9
PRPF6	pre-mRNA processing factor 6	3	106.9
LSM8	LSM8 homolog, U6 small nuclear RNA associated	3	10.4
CSNK2A2	casein kinase 2 alpha 2	3	41.2
RPS12	ribosomal protein S12	3	14.5
ATP5A1	ATP synthase, H+ transporting, mitochondrial F1 complex, alpha subunit 1, cardiac muscle	3	59.7
RPL12	ribosomal protein L12	3	17.8
DNAJA1	DnaJ heat shock protein family (Hsp40) member A1	3	44.8
TUFM	Tu translation elongation factor, mitochondrial	3	49.5
PSMC1	proteasome 26S subunit, ATPase 1	3	49.2
RPS14	ribosomal protein S14	3	16.3
RPS6	ribosomal protein S6	3	28.7
RAN	RAN, member RAS oncogene family	3	24.4
YWHAZ	tyrosine 3-monooxygenase/tryptophan 5-monooxygenase activation protein zeta	3	27.7
NSUN2	NOP2/Sun RNA methyltransferase family member 2	3	86.4
PCBP1	poly(rC) binding protein 1	3	37.5
PRPF8	pre-mRNA processing factor 8	3	273.4
TRABD	TraB domain containing	3	33.2
PSMC2	proteasome 26S subunit, ATPase 2	3	45.8
GRIN2C	glutamate ionotropic receptor NMDA type subunit 2C	3	99.5
NPM1	nucleophosmin	3	25
LSM2	LSM2 homolog, U6 small nuclear RNA and mRNA degradation associated	3	10.8
TLN1	talin 1	3	269.6
RPL10	ribosomal protein L10	3	23
LARP4	La ribonucleoprotein domain family member 4	3	54.9
SBDS	SBDS ribosome assembly guanine nucleotide exchange factor	2	28.8
YBX1	Y-box binding protein 1	2	21.4
ILF2	interleukin enhancer binding factor 2	2	38.9
EIF3D	eukaryotic translation initiation factor 3 subunit D	2	52.8
AGPS	alkylglycerone phosphate synthase	2	63.8
OXSR1	oxidative stress responsive 1	2	51.8
TRIM25	tripartite motif containing 25	2	47.8
LUC7L	LUC7 like	2	33.9
TES	testin LIM domain protein	2	21.8
EPN2	epsin 2	2	44.9
EIF4G2	eukaryotic translation initiation factor 4 gamma 2	2	98.1
RNH1	ribonuclease/angiogenin inhibitor 1	2	30.4
RPL18	ribosomal protein L18	2	19
PRMT5	protein arginine methyltransferase 5	2	32.3
SORD	sorbitol dehydrogenase	2	36.2
RPS17	ribosomal protein S17	2	6.9
KPNB1	karyopherin subunit beta 1	2	16.4
DNASE2	deoxyribonuclease 2, lysosomal	2	24.1
TRMT1	tRNA methyltransferase 1	2	32.8
DDX39A	DExD-box helicase 39A	2	49.1
ACOT7	acyl-CoA thioesterase 7	2	41.8
UGDH	UDP-glucose 6-dehydrogenase	2	55
DNAJA2	DnaJ heat shock protein family (Hsp40) member A2	2	45.7
CPNE3	copine 3	2	60.1
SRP72	signal recognition particle 72	2	74.6
AIFM1	apoptosis inducing factor, mitochondria associated 1	2	66.9
PRSS1	protease, serine 1	2	26.5
EPRS	glutamyl-prolyl-tRNA synthetase	2	170.5
FDPS	farnesyl diphosphate synthase	2	48.2
CRABP2	cellular retinoic acid binding protein 2	2	15.7
UQCRC1	ubiquinol-cytochrome c reductase core protein I	2	52.6
PGM1	phosphoglucomutase 1	2	61.4
PAFAH1B1	platelet activating factor acetylhydrolase 1b regulatory subunit 1	2	46.6
ARCN1	archain 1	2	57.2
SLC25A1	solute carrier family 25 member 1	2	34
RPS20	ribosomal protein S20	2	13.4
RPS7	ribosomal protein S7	2	22.1
PSMC5	proteasome 26S subunit, ATPase 5	2	45.6
AKAP12	A-kinase anchoring protein 12	2	191.4
HNRNPA0	heterogeneous nuclear ribonucleoprotein A0	2	30.8
TOMM20	translocase of outer mitochondrial membrane 20	2	16.3
ARHGAP6	Rho GTPase activating protein 6	2	79.7
RPS27	ribosomal protein S27	2	7.4
UBE3A	ubiquitin protein ligase E3A	2	97.9
RFC2	replication factor C subunit 2	2	35.2
CTNND1	catenin delta 1	2	92.3
MRTO4	MRT4 homolog, ribosome maturation factor	2	27.5
TRAJ56	T cell receptor alpha joining 56	1	2.2
IL6ST	interleukin 6 signal transducer	1	96.2
RHOA	ras homolog family member A	1	11.1
PIPSL	PIP5K1A and PSMD4-like, pseudogene	1	95
PGP	phosphoglycolate phosphatase	1	34
U2AF1	U2 small nuclear RNA auxiliary factor 1	1	27.9
METTL15	methyltransferase like 15	1	11.1
TMPRSS5	transmembrane protease, serine 5	1	37.4
TSGA10	testis specific 10	1	72.3
NAA50	N(alpha)-acetyltransferase 50, NatE catalytic subunit	1	6.7
GNB4	G protein subunit beta 4	1	9.1
HADHB	hydroxyacyl-CoA dehydrogenase/3-ketoacyl-CoA thiolase/enoyl-CoA hydratase (trifunctional protein), beta subunit	1	16.1
MAD1L1	MAD1 mitotic arrest deficient like 1	1	16.6
ATP5J2-PTCD1	ATP5J2-PTCD1 readthrough	1	5.9
RPL35A	ribosomal protein L35a	1	10.6
LETM1	leucine zipper and EF-hand containing transmembrane protein 1	1	63.5
HLA-B	major histocompatibility complex, class I, B	1	21.1
MATR3	matrin 3	1	48.1
CANX	calnexin	1	35.2
WDR70	WD repeat domain 70	1	43.2
ASPH	aspartate beta-hydroxylase	1	11.8
PPP3CC	protein phosphatase 3 catalytic subunit gamma	1	15.2
EIF3H	eukaryotic translation initiation factor 3 subunit H	1	28.4
PRPF31	pre-mRNA processing factor 31	1	54.7
PROB1	proline rich basic protein 1	1	106.9
RPL27A	ribosomal protein L27a	1	4.7
EEF1D	eukaryotic translation elongation factor 1 delta	1	11.6
PHB2	prohibitin 2	1	29.2
PSMA1	proteasome subunit alpha 1	1	26.5
SLC3A2	solute carrier family 3 member 2	1	14.7
FAM120C	family with sequence similarity 120C	1	99.3
PPIA	peptidylprolyl isomerase A	1	13
PPP1CB	protein phosphatase 1 catalytic subunit beta	1	6.9
ALDH1A3	aldehyde dehydrogenase 1 family member A3	1	44.2
NBAS	neuroblastoma amplified sequence	1	160.4
ANXA11	annexin A11	1	16.7
VPS9D1	VPS9 domain containing 1	1	25
SLC19A1	solute carrier family 19 member 1	1	60
EIF5A	eukaryotic translation initiation factor 5A	1	16
UBE2Z	ubiquitin conjugating enzyme E2 Z	1	11.2
RPL22	ribosomal protein L22	1	5.1
ZNF559	zinc finger protein 559	1	16.6
ILF3	interleukin enhancer binding factor 3	1	8.8
UBE2M	ubiquitin conjugating enzyme E2 M	1	8.1
ELAVL1	ELAV like RNA binding protein 1	1	17.1
RPS11	ribosomal protein S11	1	10.1
NEMP1	nuclear envelope integral membrane protein 1	1	50.6
ARPC1B	actin related protein 2/3 complex subunit 1B	1	40.9
SLC16A3	solute carrier family 16 member 3	1	49.4
TRAPPC6A	trafficking protein particle complex 6A	1	17.6
COPB2	coatomer protein complex subunit beta 2	1	102.4
SUMO2	small ubiquitin-like modifier 2	1	10.9
CSNK2B	casein kinase 2 beta	1	24.9
ZC3HAV1	zinc finger CCCH-type containing, antiviral 1	1	49.2
PDIA6	protein disulfide isomerase family A member 6	1	48.1
ELAVL1	ELAV like RNA binding protein 1	1	36.1
POLD3	DNA polymerase delta 3, accessory subunit	1	29.4
NAA15	N(alpha)-acetyltransferase 15, NatA auxiliary subunit	1	72.3
SDE2	SDE2 telomere maintenance homolog	1	49.7
DDX6	DEAD-box helicase 6	1	20.4
LRRC47	leucine rich repeat containing 47	1	63.4
SERPINC1	serpin family C member 1	1	29.1
C17orf50	chromosome 17 open reading frame 50	1	19.3
NSF	N-ethylmaleimide sensitive factor, vesicle fusing ATPase	1	36.2
PDXP	pyridoxal phosphatase	1	31.7
EYA2	EYA transcriptional coactivator and phosphatase 2	1	2.9
CECR5	cat eye syndrome chromosome region, candidate 5	1	46.3
PDF	peptide deformylase (mitochondrial)	1	27
XAGE1E	X antigen family member 1E	1	9.1
ZFP57	ZFP57 zinc finger protein	1	51.9
PLEK2	pleckstrin 2	1	39.9
FAAH	fatty acid amide hydrolase	1	16.9
PCDHB5	protocadherin beta 5	1	86.4
CWF19L1	CWF19-like 1, cell cycle control	1	29
