# Supplementary material for: LncRNA ZNNT1 induces p53 degradation by interfering with the interaction between p53 and the SART3-USP15 complex
Source: PNAS Nexus. 2023 Jul 4;2(7):pgad220. doi: 10.1093/pnasnexus/pgad220 (PMC10337854; doi:10.1093/pnasnexus/pgad220)
Supplement: pgad220_Supplementary_Data [file pgad220_supplementary_data.zip › PNASNEXUS-PNASNEXUS-2023-00290R-s08.xlsx]

## Sheet: Table S8
Table S8 Sequences of siRNA and shRNA.
siRNA
ZNNT1	1	gcaaagagcagguaagauuTT	Cosmo Bio
ZNNT1	2	agaaagaacucuaggaaauTT	Cosmo Bio
ZNNT1	3	gcuucacuuucuccacuuauaTT	GeneDesign
UCA1		ggacacgcgugacaggaacTT	Cosmo Bio
CR621874		uggugaaagugaugggauaTT	Cosmo Bio
SART3	1	ggacggcaugacuaucaaaTT	Ambion
SART3	2	gucaguaccuagaucgacaTT	Ambion
p53	1	ugaaccauuguucaauaucguccgg	Invitrogen
p53	2	aguacgugcaagucacagacuuggc	Invitrogen
shRNA
ZNNT1	A	GCCAACACATTGTATTCTTAA
ZNNT1	B	GTGGTCCAAGTCCAGTTAATC
SART3	A	GAAGATGAGTGAAATCTTTC
SART3	B	GTACATAACCGCGCTATTAGA
