# Supplementary material for: LncRNA ZNNT1 induces p53 degradation by interfering with the interaction between p53 and the SART3-USP15 complex
Source: PNAS Nexus. 2023 Jul 4;2(7):pgad220. doi: 10.1093/pnasnexus/pgad220 (PMC10337854; doi:10.1093/pnasnexus/pgad220)
Supplement: pgad220_Supplementary_Data [file pgad220_supplementary_data.zip › PNASNEXUS-PNASNEXUS-2023-00290R-s09.xlsx]

## Sheet: Table S9
Table S9 qPCR primers used for mRNA expression analysis.
mRNA
ZNNT1	Fw	CTCACAACGGTCGAGGTAGG
ZNNT1	Rev	TGCCTGGGAGATGATGAGAA
SART3	Fw	CTATGACTACAACTGCCATGTGGAC
SART3	Rev	ATCTCGTCATGCAGCCACTC
p53	Fw	AGGCCTTGGAACTCAAGGAT
p53	Rev	CCCTTTTTGGACTTCAGGTG
p21	Fw	CTGGAGACTCTCAGGGTCGAAA
p21	Rev	GATTAGGGCTTCCTCTTGGAGAA
Actin	Fw	CGTCACCAACTGGGACGACA
Actin	Rev	CTTCTCGCGGTTGGCCTTGG
GAPDH	Fw	GCACCGTCAAGGCTGAGAAC
GAPDH	Rev	TGGTGAAGACGCCAGTGGA
HPRT1	Fw	GGCAGTATAATCCAAAGATGGTCAA
HPRT1	Rev	GTCAAGGGCATATCCTACAACAAAC
U1	Fw	ATACTTACCTGGCAGGGGAG
U1	Rev	CAGGGGGAAAGCGCGAACGCA
U6	Fw	CTCGCTTCGGCAGCACA
U6	Rev	AACGCTTCACGAATTTGCGT
ASBEL	Fw	CTCCTGTGGACGCTTGTGT
ASBEL	Rev	GGAGCCTCTCCTTTATGCAA
UCA1	Fw	AGCCTACTCTCATGAAATGGACAAC
UCA1	Rev	CCCAAGCCCTCTAACAACAAAC
CR621874	Fw	TTGGAAGGAGTGTTGGGAAAG
CR621874	Rev	CCAAAAGCATACAGAGGGAAACA
